# Supplementary material for: 3-Methyl-1-phenyl-4-[(phen­yl)(2-phenyl­hydrazin-1-yl)meth­ylidene]-1H-pyrazol-5(4H)-one
Source: Acta Crystallogr Sect E Struct Rep Online. 2012 Apr 4;68(Pt 5):o1280–1. doi: 10.1107/S1600536812013463 (PMC3344433; doi:10.1107/S1600536812013463)
Supplement: Supplementary file 1 [file e-68-o1280-sup1.cif]

##############################################################################
#                                                                            #
# This CIF contains the data in a paper accepted for publication in          #
# Acta Crystallographica Section E. It conforms to the requirements of       #
# Notes for Authors for Acta Crystallographica Section E, and has been       #
# peer reviewed under the auspices of the IUCr Commission on Journals.       #
#                                                                            #
# Full details of the Crystallographic Information File format               #
# are given in the paper "The Crystallographic Information File (CIF):       #
# a New Standard Archive File for Crystallography" by S. R. Hall, F. H.      #
# Allen and I. D. Brown [Acta Cryst. (1991), A47, 655-685].                  #
#                                                                            #
# The current version of the core CIF dictionary is obtainable from          #
# ftp://ftp.iucr.org/pub/cif_core.dic.                                       #
#                                                                            #
# Software is freely available for graphical display of the structure(s)     #
# in this CIF. For information consult the CIF software page                 #
# http://www.iucr.org/resources/cif/software.                                #
#                                                                            #
# This file may be used for bona fide research purposes within the           #
# scientific community so long as proper attribution is given to the journal # 
# article from which it was obtained.                                        #
#                                                                            #
##############################################################################
data_global
_audit_creation_method     'APEX2 v2011.4-1'
_journal_date_recd_electronic     2012-03-15
_journal_date_accepted     2012-03-28
_journal_name_full     'Acta Crystallographica, Section E'
_journal_year     2012
_journal_volume     68
_journal_issue      5
_journal_page_first     o1280
_journal_page_last     o1281
_journal_paper_category     QO
_journal_paper_doi     10.1107/S1600536812013463
_journal_coeditor_code     ZJ2068
_publ_contact_author_name     'Omoruyi G. Idemudia'
_publ_contact_author_address
;
University of Fort Hare
Department of Chemistry
Private Bag X1314
Alice 5700
South Africa
;
_publ_contact_author_email     'idemudiaog@yahoo.com'
_publ_contact_author_fax     '+27 (0)86 581 8503'
_publ_contact_author_phone     '+27 (0)83 599 1551'
_publ_section_title
;\
3-Methyl-1-phenyl-4-[(phenyl)(2-phenylhydrazin-1-yl)methylidene]-1<i>H</i>-\
pyrazol-5(4<i>H</i>)-one
;
loop_
    _publ_author_name
    _publ_author_footnote
    _publ_author_address
    'Idemudia, Omoruyi G.' .
;
University of Fort Hare
Department of Chemistry
Private Bag X1314
Alice 5700
South Africa
;
    'Sadimenko, Alexander P.' .
;
University of Fort Hare
Department of Chemistry
Private Bag X1314
Alice 5700
South Africa
;
    'Afolayan, Anthony J.' .
;
University of Fort Hare
Department of Chemistry
Private Bag X1314
Alice 5700
South Africa
;
    'Hosten, Eric C.' .
;
Nelson Mandela Metropolitan University
Department of Chemistry
PO Box 77000
Port Elizabeth 6031
South Africa
;
data_I
_chemical_name_systematic
;
3-Methyl-1-phenyl-4-[(phenyl)(2-phenylhydrazin-1-yl)methylidene]-1<i>H</i>-
pyrazol-5(4<i>H</i>)-one
;
_chemical_name_common     'C13'
_chemical_formula_moiety     'C23 H20 N4 O'
_chemical_formula_sum     'C23 H20 N4 O'
_chemical_formula_iupac     'C23 H20 N4 O'
_chemical_formula_weight     368.43
_chemical_melting_point     464
_symmetry_space_group_name_hall     '-P 2ybc'
_space_group_crystal_system     monoclinic
_space_group_name_H-M_alt     'P 21/c'
_space_group_name_Hall     '-P 2ybc'
loop_
    _space_group_symop_operation_xyz
    'x, y, z'
    '-x, y+1/2, -z+1/2'
    '-x, -y, -z'
    'x, -y-1/2, z-1/2'
_cell_length_a     8.6806(2)
_cell_length_b     20.4319(4)
_cell_length_c     10.6100(2)
_cell_angle_alpha     90
_cell_angle_beta     99.7130(10)
_cell_angle_gamma     90
_cell_volume     1854.83(7)
_cell_formula_units_Z     4
_cell_measurement_reflns_used     200
_cell_measurement_theta_min     2.5732
_cell_measurement_theta_max     26.5764
_cell_measurement_temperature     200.(2)
_cell_special_details     ?
_exptl_crystal_description     block
_exptl_crystal_colour     yellow
_exptl_crystal_size_max     0.590
_exptl_crystal_size_mid     0.400
_exptl_crystal_size_min     0.220
_exptl_crystal_density_diffrn     1.319
_exptl_crystal_density_meas     ?
_exptl_crystal_density_method     'not measured'
_exptl_crystal_F_000     776
_exptl_absorpt_coefficient_mu     0.084
_exptl_absorpt_correction_type     numerical
_exptl_absorpt_process_details     '(SADABS; Bruker, 2010)'
_exptl_absorpt_correction_T_min     0.87
_exptl_absorpt_correction_T_max     0.98
_exptl_special_details
;
;
_diffrn_ambient_temperature     200.(2)
_diffrn_radiation_type     MoK\a
_diffrn_radiation_wavelength     0.71073
_diffrn_radiation_monochromator     'graphite'
_diffrn_measurement_device_type     'Bruker APEXII CCD'
_diffrn_measurement_method     '\f and \w scans'
_diffrn_detector_area_resol_mean     8.3333
_diffrn_reflns_number     17965
_diffrn_reflns_av_R_equivalents     0.0139
_diffrn_reflns_av_sigmaI/netI     0.0124
_diffrn_reflns_theta_min     2.38
_diffrn_reflns_theta_max     28.33
_diffrn_reflns_theta_full     28.33
_diffrn_measured_fraction_theta_max     0.997
_diffrn_measured_fraction_theta_full     0.997
_diffrn_reflns_limit_h_min     -11
_diffrn_reflns_limit_h_max     11
_diffrn_reflns_limit_k_min     -27
_diffrn_reflns_limit_k_max     26
_diffrn_reflns_limit_l_min     -14
_diffrn_reflns_limit_l_max     14
_refine_special_details
;
Refinement of <i>F</i>^2^ against ALL reflections. The weighted <i>R</i>-factor
<i>wR</i> and goodness of fit <i>S</i> are based on <i>F</i>^2^, conventional
<i>R</i>-factors <i>R</i> are based on <i>F</i>, with <i>F</i> set to zero for
negative <i>F</i>^2^. The threshold expression of <i>F</i>^2^ >
\s(<i>F</i>^2^) is used only for calculating <i>R</i>-factors(gt) <i>etc</i>.
and is not relevant to the choice of reflections for refinement.
<i>R</i>-factors based on <i>F</i>^2^ are statistically about twice as large
as those based on <i>F</i>, and <i>R</i>- factors based on ALL data will be
even larger.
;
_reflns_number_total     4607
_reflns_number_gt     3891
_reflns_threshold_expression     I>2sigma(I)
_refine_ls_structure_factor_coef     Fsqd
_refine_ls_matrix_type     full
_refine_ls_R_factor_all     0.0476
_refine_ls_R_factor_gt     0.0391
_refine_ls_wR_factor_gt     0.0998
_refine_ls_wR_factor_ref     0.1079
_refine_ls_goodness_of_fit_ref     1.042
_refine_ls_restrained_S_all     1.042
_refine_ls_number_reflns     4607
_refine_ls_number_parameters     262
_refine_ls_number_restraints     0
_refine_ls_hydrogen_treatment     mixed
_refine_ls_weighting_scheme     calc
_refine_ls_weighting_details
         'calc w=1/[\s^2^(Fo^2^)+(0.0506P)^2^+0.4920P] where P=(Fo^2^+2Fc^2^)/3'
_atom_sites_solution_hydrogens     geom
_atom_sites_solution_primary     direct
_atom_sites_solution_secondary     difmap
_refine_ls_shift/su_max     0.000
_refine_ls_shift/su_mean     0.000
_refine_diff_density_max     0.272
_refine_diff_density_min     -0.173
_refine_ls_extinction_method     none
_refine_ls_extinction_coef     ?
loop_
    _atom_type_symbol
    _atom_type_description
    _atom_type_scat_dispersion_real
    _atom_type_scat_dispersion_imag
    _atom_type_scat_source
    C C 0.0033 0.0016 'International Tables Vol C Tables 4.2.6.8 and 6.1.1.4'
    H H 0.0000 0.0000 'International Tables Vol C Tables 4.2.6.8 and 6.1.1.4'
    N N 0.0061 0.0033 'International Tables Vol C Tables 4.2.6.8 and 6.1.1.4'
    O O 0.0106 0.0060 'International Tables Vol C Tables 4.2.6.8 and 6.1.1.4'
_computing_data_collection     'APEX2 (Bruker, 2010)'
_computing_cell_refinement     'SAINT (Bruker, 2010)'
_computing_data_reduction     'SAINT (Bruker, 2010)'
_computing_structure_solution     'SHELXS97 (Sheldrick, 2008)'
_computing_structure_refinement
;SHELXL97 (Sheldrick, 2008) and <i>ShelXle</i>
(H\"ubschle et al., 2011)
;
_computing_molecular_graphics
       'ORTEP-3 (Farrugia,1997) and <i>Mercury</i> (Macrae <i>et al.</i>, 2008)'
_computing_publication_material
                               'PLATON (Spek, 2009) and publCIF (Westrip, 2010)'
loop_
    _atom_site_type_symbol
    _atom_site_label
    _atom_site_fract_x
    _atom_site_fract_y
    _atom_site_fract_z
    _atom_site_U_iso_or_equiv
    _atom_site_adp_type
    _atom_site_calc_flag
    _atom_site_refinement_flags
    _atom_site_occupancy
    _atom_site_disorder_assembly
    _atom_site_disorder_group
    O O1 0.37112(10) -0.06816(4) 0.56481(8) 0.0415(2) Uani d . 1 . .
    N N1 0.19594(11) -0.06784(5) 0.37026(8) 0.0317(2) Uani d . 1 . .
    N N2 0.08885(10) -0.02411(5) 0.30147(9) 0.0326(2) Uani d . 1 . .
    N N3 0.35993(12) 0.04986(5) 0.68161(8) 0.0351(2) Uani d . 1 . .
    H H3 0.3866(18) 0.0073(8) 0.6855(14) 0.049(4) Uiso d . 1 . .
    N N4 0.42974(12) 0.09280(5) 0.77706(8) 0.0333(2) Uani d . 1 . .
    H H4 0.529(2) 0.0996(8) 0.7705(16) 0.055(4) Uiso d . 1 . .
    C C1 0.27317(13) -0.04046(6) 0.48275(9) 0.0314(2) Uani d . 1 . .
    C C2 0.21562(12) 0.02578(5) 0.48023(9) 0.0301(2) Uani d . 1 . .
    C C3 0.10127(12) 0.03072(5) 0.36586(10) 0.0308(2) Uani d . 1 . .
    C C4 -0.00114(14) 0.08688(6) 0.31689(12) 0.0410(3) Uani d . 1 . .
    H H4A 0.0612 0.1205 0.2829 0.062 Uiso calc R 1 . .
    H H4B -0.048 0.1054 0.3868 0.062 Uiso calc R 1 . .
    H H4C -0.084 0.0717 0.2488 0.062 Uiso calc R 1 . .
    C C5 0.27016(12) 0.07110(5) 0.57521(9) 0.0295(2) Uani d . 1 . .
    C C11 0.22094(13) -0.12928(5) 0.31617(10) 0.0318(2) Uani d . 1 . .
    C C12 0.31193(16) -0.17665(6) 0.38711(12) 0.0422(3) Uani d . 1 . .
    H H12 0.356 -0.1683 0.4738 0.051 Uiso calc R 1 . .
    C C13 0.33855(19) -0.23605(7) 0.33154(14) 0.0521(3) Uani d . 1 . .
    H H13 0.4021 -0.268 0.3802 0.063 Uiso calc R 1 . .
    C C14 0.27385(18) -0.24925(7) 0.20636(14) 0.0516(3) Uani d . 1 . .
    H H14 0.291 -0.2903 0.1692 0.062 Uiso calc R 1 . .
    C C15 0.18389(16) -0.20201(7) 0.13574(12) 0.0477(3) Uani d . 1 . .
    H H15 0.1397 -0.2108 0.0493 0.057 Uiso calc R 1 . .
    C C16 0.15679(14) -0.14194(6) 0.18873(11) 0.0390(3) Uani d . 1 . .
    H H16 0.0953 -0.1097 0.1389 0.047 Uiso calc R 1 . .
    C C21 0.23894(12) 0.14208(5) 0.56126(10) 0.0316(2) Uani d . 1 . .
    C C22 0.29871(15) 0.17609(6) 0.46630(11) 0.0410(3) Uani d . 1 . .
    H H22 0.3529 0.1533 0.4092 0.049 Uiso calc R 1 . .
    C C23 0.27886(18) 0.24303(7) 0.45546(14) 0.0526(4) Uani d . 1 . .
    H H23 0.3216 0.2665 0.3922 0.063 Uiso calc R 1 . .
    C C24 0.19696(19) 0.27574(7) 0.53651(15) 0.0575(4) Uani d . 1 . .
    H H24 0.1834 0.3218 0.5289 0.069 Uiso calc R 1 . .
    C C25 0.13434(18) 0.24193(7) 0.62892(15) 0.0534(4) Uani d . 1 . .
    H H25 0.0757 0.2647 0.683 0.064 Uiso calc R 1 . .
    C C26 0.15687(14) 0.17513(6) 0.64279(12) 0.0401(3) Uani d . 1 . .
    H H26 0.1164 0.1521 0.7078 0.048 Uiso calc R 1 . .
    C C31 0.40268(12) 0.07932(5) 0.90166(9) 0.0275(2) Uani d . 1 . .
    C C32 0.51420(13) 0.09944(5) 1.00413(10) 0.0314(2) Uani d . 1 . .
    H H32 0.6078 0.1197 0.989 0.038 Uiso calc R 1 . .
    C C33 0.48897(14) 0.08995(6) 1.12813(10) 0.0348(2) Uani d . 1 . .
    H H33 0.5649 0.1043 1.1978 0.042 Uiso calc R 1 . .
    C C34 0.35439(14) 0.05974(6) 1.15146(10) 0.0364(2) Uani d . 1 . .
    H H34 0.3384 0.0525 1.2368 0.044 Uiso calc R 1 . .
    C C35 0.24276(13) 0.04011(6) 1.04931(11) 0.0359(2) Uani d . 1 . .
    H H35 0.1497 0.0196 1.0651 0.043 Uiso calc R 1 . .
    C C36 0.26506(13) 0.05003(5) 0.92422(10) 0.0314(2) Uani d . 1 . .
    H H36 0.1873 0.037 0.8547 0.038 Uiso calc R 1 . .
loop_
    _atom_site_aniso_label
    _atom_site_aniso_U_11
    _atom_site_aniso_U_22
    _atom_site_aniso_U_33
    _atom_site_aniso_U_12
    _atom_site_aniso_U_13
    _atom_site_aniso_U_23
    O1 0.0531(5) 0.0408(5) 0.0266(4) 0.0052(4) -0.0043(3) -0.0013(3)
    N1 0.0352(5) 0.0358(5) 0.0233(4) -0.0036(4) 0.0026(3) -0.0006(3)
    N2 0.0315(4) 0.0386(5) 0.0269(4) -0.0043(4) 0.0028(3) 0.0017(4)
    N3 0.0482(6) 0.0343(5) 0.0215(4) -0.0007(4) 0.0023(4) -0.0021(4)
    N4 0.0386(5) 0.0394(5) 0.0217(4) -0.0079(4) 0.0048(4) -0.0014(4)
    C1 0.0365(5) 0.0374(6) 0.0207(4) -0.0040(4) 0.0056(4) -0.0008(4)
    C2 0.0332(5) 0.0359(5) 0.0218(5) -0.0031(4) 0.0068(4) 0.0012(4)
    C3 0.0295(5) 0.0375(6) 0.0261(5) -0.0053(4) 0.0069(4) 0.0019(4)
    C4 0.0387(6) 0.0424(6) 0.0394(6) 0.0009(5) -0.0008(5) 0.0016(5)
    C5 0.0316(5) 0.0359(5) 0.0224(4) -0.0033(4) 0.0089(4) 0.0011(4)
    C11 0.0338(5) 0.0360(5) 0.0268(5) -0.0089(4) 0.0091(4) -0.0031(4)
    C12 0.0570(7) 0.0376(6) 0.0313(6) -0.0038(5) 0.0048(5) -0.0010(5)
    C13 0.0703(9) 0.0385(7) 0.0465(7) 0.0016(6) 0.0069(7) -0.0017(6)
    C14 0.0616(8) 0.0440(7) 0.0502(8) -0.0049(6) 0.0126(6) -0.0145(6)
    C15 0.0476(7) 0.0586(8) 0.0366(6) -0.0082(6) 0.0065(5) -0.0175(6)
    C16 0.0371(6) 0.0493(7) 0.0304(5) -0.0048(5) 0.0051(4) -0.0060(5)
    C21 0.0338(5) 0.0342(5) 0.0258(5) -0.0055(4) 0.0022(4) -0.0003(4)
    C22 0.0480(7) 0.0428(7) 0.0318(6) -0.0101(5) 0.0057(5) 0.0034(5)
    C23 0.0622(9) 0.0438(7) 0.0465(7) -0.0173(6) -0.0060(6) 0.0118(6)
    C24 0.0667(9) 0.0340(6) 0.0615(9) -0.0028(6) -0.0189(7) 0.0021(6)
    C25 0.0573(8) 0.0465(7) 0.0519(8) 0.0131(6) -0.0036(6) -0.0093(6)
    C26 0.0403(6) 0.0444(7) 0.0355(6) 0.0027(5) 0.0060(5) -0.0009(5)
    C31 0.0333(5) 0.0267(5) 0.0226(4) 0.0014(4) 0.0050(4) 0.0004(4)
    C32 0.0326(5) 0.0336(5) 0.0276(5) -0.0032(4) 0.0040(4) -0.0001(4)
    C33 0.0404(6) 0.0378(6) 0.0246(5) 0.0008(4) 0.0006(4) -0.0015(4)
    C34 0.0463(6) 0.0387(6) 0.0258(5) 0.0029(5) 0.0110(4) 0.0029(4)
    C35 0.0374(6) 0.0359(6) 0.0367(6) -0.0030(4) 0.0132(4) 0.0021(4)
    C36 0.0334(5) 0.0309(5) 0.0293(5) -0.0029(4) 0.0030(4) -0.0019(4)
_geom_special_details
;
All e.s.d.'s (except the e.s.d. in the dihedral angle between two l.s. planes)
are estimated using the full covariance matrix. The cell e.s.d.'s are taken
into account individually in the estimation of e.s.d.'s in distances, angles
and torsion angles; correlations between e.s.d.'s in cell parameters are only
used when they are defined by crystal symmetry. An approximate (isotropic)
treatment of cell e.s.d.'s is used for estimating e.s.d.'s involving l.s.
planes.
;
loop_
    _geom_bond_atom_site_label_1
    _geom_bond_atom_site_label_2
    _geom_bond_site_symmetry_2
    _geom_bond_distance
    _geom_bond_publ_flag
    O1 C1 . 1.2456(13) ?
    N1 C1 . 1.3844(13) ?
    N1 N2 . 1.4021(13) ?
    N1 C11 . 1.4123(14) ?
    N2 C3 . 1.3072(14) ?
    N3 C5 . 1.3316(14) ?
    N3 N4 . 1.3983(13) ?
    N3 H3 . 0.899(16) ?
    N4 C31 . 1.4084(13) ?
    N4 H4 . 0.887(17) ?
    C1 C2 . 1.4414(16) ?
    C2 C5 . 1.3915(15) ?
    C2 C3 . 1.4358(14) ?
    C3 C4 . 1.4903(16) ?
    C4 H4A . 0.98 ?
    C4 H4B . 0.98 ?
    C4 H4C . 0.98 ?
    C5 C21 . 1.4782(15) ?
    C11 C12 . 1.3880(17) ?
    C11 C16 . 1.3968(15) ?
    C12 C13 . 1.3856(19) ?
    C12 H12 . 0.95 ?
    C13 C14 . 1.379(2) ?
    C13 H13 . 0.95 ?
    C14 C15 . 1.380(2) ?
    C14 H14 . 0.95 ?
    C15 C16 . 1.3865(18) ?
    C15 H15 . 0.95 ?
    C16 H16 . 0.95 ?
    C21 C26 . 1.3856(16) ?
    C21 C22 . 1.3941(15) ?
    C22 C23 . 1.381(2) ?
    C22 H22 . 0.95 ?
    C23 C24 . 1.378(2) ?
    C23 H23 . 0.95 ?
    C24 C25 . 1.383(2) ?
    C24 H24 . 0.95 ?
    C25 C26 . 1.3832(19) ?
    C25 H25 . 0.95 ?
    C26 H26 . 0.95 ?
    C31 C32 . 1.3903(14) ?
    C31 C36 . 1.3925(15) ?
    C32 C33 . 1.3834(15) ?
    C32 H32 . 0.95 ?
    C33 C34 . 1.3801(17) ?
    C33 H33 . 0.95 ?
    C34 C35 . 1.3858(16) ?
    C34 H34 . 0.95 ?
    C35 C36 . 1.3881(15) ?
    C35 H35 . 0.95 ?
    C36 H36 . 0.95 ?
loop_
    _geom_angle_atom_site_label_1
    _geom_angle_atom_site_label_2
    _geom_angle_atom_site_label_3
    _geom_angle_site_symmetry_1
    _geom_angle_site_symmetry_3
    _geom_angle
    _geom_angle_publ_flag
    C1 N1 N2 . . 111.93(9) ?
    C1 N1 C11 . . 128.62(9) ?
    N2 N1 C11 . . 119.25(9) ?
    C3 N2 N1 . . 106.56(9) ?
    C5 N3 N4 . . 121.98(10) ?
    C5 N3 H3 . . 117.6(10) ?
    N4 N3 H3 . . 119.8(10) ?
    N3 N4 C31 . . 115.89(9) ?
    N3 N4 H4 . . 110.4(11) ?
    C31 N4 H4 . . 115.0(11) ?
    O1 C1 N1 . . 126.39(11) ?
    O1 C1 C2 . . 129.28(10) ?
    N1 C1 C2 . . 104.33(9) ?
    C5 C2 C3 . . 131.87(10) ?
    C5 C2 C1 . . 122.48(10) ?
    C3 C2 C1 . . 105.65(9) ?
    N2 C3 C2 . . 111.45(10) ?
    N2 C3 C4 . . 119.07(10) ?
    C2 C3 C4 . . 129.46(10) ?
    C3 C4 H4A . . 109.5 ?
    C3 C4 H4B . . 109.5 ?
    H4A C4 H4B . . 109.5 ?
    C3 C4 H4C . . 109.5 ?
    H4A C4 H4C . . 109.5 ?
    H4B C4 H4C . . 109.5 ?
    N3 C5 C2 . . 118.43(10) ?
    N3 C5 C21 . . 118.41(9) ?
    C2 C5 C21 . . 123.10(9) ?
    C12 C11 C16 . . 119.55(11) ?
    C12 C11 N1 . . 120.79(10) ?
    C16 C11 N1 . . 119.64(10) ?
    C13 C12 C11 . . 120.03(12) ?
    C13 C12 H12 . . 120.0 ?
    C11 C12 H12 . . 120.0 ?
    C14 C13 C12 . . 120.75(14) ?
    C14 C13 H13 . . 119.6 ?
    C12 C13 H13 . . 119.6 ?
    C13 C14 C15 . . 119.17(13) ?
    C13 C14 H14 . . 120.4 ?
    C15 C14 H14 . . 120.4 ?
    C14 C15 C16 . . 121.20(12) ?
    C14 C15 H15 . . 119.4 ?
    C16 C15 H15 . . 119.4 ?
    C15 C16 C11 . . 119.29(12) ?
    C15 C16 H16 . . 120.4 ?
    C11 C16 H16 . . 120.4 ?
    C26 C21 C22 . . 120.10(11) ?
    C26 C21 C5 . . 121.36(10) ?
    C22 C21 C5 . . 118.50(10) ?
    C23 C22 C21 . . 119.83(13) ?
    C23 C22 H22 . . 120.1 ?
    C21 C22 H22 . . 120.1 ?
    C24 C23 C22 . . 119.92(13) ?
    C24 C23 H23 . . 120.0 ?
    C22 C23 H23 . . 120.0 ?
    C23 C24 C25 . . 120.39(13) ?
    C23 C24 H24 . . 119.8 ?
    C25 C24 H24 . . 119.8 ?
    C26 C25 C24 . . 120.19(14) ?
    C26 C25 H25 . . 119.9 ?
    C24 C25 H25 . . 119.9 ?
    C25 C26 C21 . . 119.52(13) ?
    C25 C26 H26 . . 120.2 ?
    C21 C26 H26 . . 120.2 ?
    C32 C31 C36 . . 119.81(9) ?
    C32 C31 N4 . . 118.15(9) ?
    C36 C31 N4 . . 121.94(9) ?
    C33 C32 C31 . . 120.08(10) ?
    C33 C32 H32 . . 120.0 ?
    C31 C32 H32 . . 120.0 ?
    C34 C33 C32 . . 120.52(10) ?
    C34 C33 H33 . . 119.7 ?
    C32 C33 H33 . . 119.7 ?
    C33 C34 C35 . . 119.38(10) ?
    C33 C34 H34 . . 120.3 ?
    C35 C34 H34 . . 120.3 ?
    C34 C35 C36 . . 120.91(10) ?
    C34 C35 H35 . . 119.5 ?
    C36 C35 H35 . . 119.5 ?
    C35 C36 C31 . . 119.28(10) ?
    C35 C36 H36 . . 120.4 ?
    C31 C36 H36 . . 120.4 ?
loop_
    _geom_torsion_atom_site_label_1
    _geom_torsion_atom_site_label_2
    _geom_torsion_atom_site_label_3
    _geom_torsion_atom_site_label_4
    _geom_torsion_site_symmetry_1
    _geom_torsion_site_symmetry_2
    _geom_torsion_site_symmetry_3
    _geom_torsion_site_symmetry_4
    _geom_torsion
    _geom_torsion_publ_flag
    C1 N1 N2 C3 . . . . 2.24(12) ?
    C11 N1 N2 C3 . . . . -173.08(9) ?
    C5 N3 N4 C31 . . . . 127.25(11) ?
    N2 N1 C1 O1 . . . . 177.77(10) ?
    C11 N1 C1 O1 . . . . -7.46(18) ?
    N2 N1 C1 C2 . . . . -2.98(11) ?
    C11 N1 C1 C2 . . . . 171.79(10) ?
    O1 C1 C2 C5 . . . . 2.00(18) ?
    N1 C1 C2 C5 . . . . -177.23(9) ?
    O1 C1 C2 C3 . . . . -178.25(11) ?
    N1 C1 C2 C3 . . . . 2.53(11) ?
    N1 N2 C3 C2 . . . . -0.47(11) ?
    N1 N2 C3 C4 . . . . -179.01(9) ?
    C5 C2 C3 N2 . . . . 178.40(10) ?
    C1 C2 C3 N2 . . . . -1.33(11) ?
    C5 C2 C3 C4 . . . . -3.25(19) ?
    C1 C2 C3 C4 . . . . 177.03(11) ?
    N4 N3 C5 C2 . . . . 174.74(10) ?
    N4 N3 C5 C21 . . . . -2.61(15) ?
    C3 C2 C5 N3 . . . . 169.52(11) ?
    C1 C2 C5 N3 . . . . -10.79(15) ?
    C3 C2 C5 C21 . . . . -13.26(17) ?
    C1 C2 C5 C21 . . . . 166.43(10) ?
    C1 N1 C11 C12 . . . . 13.08(17) ?
    N2 N1 C11 C12 . . . . -172.48(10) ?
    C1 N1 C11 C16 . . . . -165.22(11) ?
    N2 N1 C11 C16 . . . . 9.22(15) ?
    C16 C11 C12 C13 . . . . -0.05(19) ?
    N1 C11 C12 C13 . . . . -178.35(12) ?
    C11 C12 C13 C14 . . . . -0.9(2) ?
    C12 C13 C14 C15 . . . . 1.1(2) ?
    C13 C14 C15 C16 . . . . -0.5(2) ?
    C14 C15 C16 C11 . . . . -0.44(19) ?
    C12 C11 C16 C15 . . . . 0.69(17) ?
    N1 C11 C16 C15 . . . . 179.00(10) ?
    N3 C5 C21 C26 . . . . -64.01(14) ?
    C2 C5 C21 C26 . . . . 118.77(12) ?
    N3 C5 C21 C22 . . . . 113.82(12) ?
    C2 C5 C21 C22 . . . . -63.40(14) ?
    C26 C21 C22 C23 . . . . 1.41(18) ?
    C5 C21 C22 C23 . . . . -176.45(11) ?
    C21 C22 C23 C24 . . . . -1.53(19) ?
    C22 C23 C24 C25 . . . . 0.0(2) ?
    C23 C24 C25 C26 . . . . 1.6(2) ?
    C24 C25 C26 C21 . . . . -1.7(2) ?
    C22 C21 C26 C25 . . . . 0.22(18) ?
    C5 C21 C26 C25 . . . . 178.02(11) ?
    N3 N4 C31 C32 . . . . 152.77(10) ?
    N3 N4 C31 C36 . . . . -30.79(15) ?
    C36 C31 C32 C33 . . . . 0.46(16) ?
    N4 C31 C32 C33 . . . . 176.98(10) ?
    C31 C32 C33 C34 . . . . 0.88(17) ?
    C32 C33 C34 C35 . . . . -1.32(18) ?
    C33 C34 C35 C36 . . . . 0.44(18) ?
    C34 C35 C36 C31 . . . . 0.89(17) ?
    C32 C31 C36 C35 . . . . -1.33(16) ?
    N4 C31 C36 C35 . . . . -177.71(10) ?
loop_
    _geom_hbond_atom_site_label_D
    _geom_hbond_atom_site_label_H
    _geom_hbond_atom_site_label_A
    _geom_hbond_site_symmetry_A
    _geom_hbond_distance_DH
    _geom_hbond_distance_HA
    _geom_hbond_distance_DA
    _geom_hbond_angle_DHA
    _geom_hbond_publ_flag
    N3 H3 O1 . 0.899(16) 1.994(16) 2.7204(13) 136.9(13) ?
    C12 H12 O1 . 0.95 2.26 2.8993(15) 124.1 ?
    C16 H16 N2 . 0.95 2.46 2.7950(16) 100.3 ?
    C33 H33 O1 3_657 0.95 2.59 3.3094(13) 132.4 ?
    N4 H4 Cg2 3_656 0.887(18) 2.728(17) 3.5021(12) 146.6(14) y
_iucr_refine_instructions_details
;
TITL ca013_s in P2(1)/c
CELL  0.71073    8.6806   20.4319   10.6100    90.000    99.713    90.000
ZERR  4           0.0002    0.0004    0.0002     0.000     0.001     0.000
LATT   1
SYMM             - X ,    0.50000 + Y ,    0.50000 - Z
SFAC  C  H  N  O
UNIT 92 80 16 4
OMIT      1   4   1
OMIT      0   2   0
OMIT      0   1   1
EQIV $1 1-x,-y,2-z
HTAB N3  O1
HTAB C12 O1
HTAB C16 N2
HTAB C33 O1_$1
ACTA
BOND $H
CONF
HTAB
FMAP 2
L.S. 50
PLAN -20
SIZE 0.225 0.395 0.586
TEMP -73.140
REM   WGHT    0.050600    0.492000
REM   WGHT    0.050800    0.492300
REM   WGHT    0.050600    0.492000
REM   WGHT    0.050800    0.492300
WGHT    0.050600    0.492000
FVAR       0.33325
O1    4    0.371123   -0.068156    0.564809    11.00000    0.05315    0.04081 =
         0.02659   -0.00130   -0.00435    0.00521
N1    3    0.195940   -0.067838    0.370265    11.00000    0.03521    0.03584 =
         0.02335   -0.00060    0.00258   -0.00356
N2    3    0.088851   -0.024115    0.301470    11.00000    0.03146    0.03858 =
         0.02690    0.00172    0.00283   -0.00430
N3    3    0.359927    0.049861    0.681614    11.00000    0.04817    0.03430 =
         0.02155   -0.00208    0.00234   -0.00070
H3    2    0.386586    0.007294    0.685466    11.00000    0.04873
N4    3    0.429738    0.092797    0.777058    11.00000    0.03863    0.03944 =
         0.02168   -0.00144    0.00479   -0.00786
H4    2    0.529007    0.099614    0.770451    11.00000    0.05474
C1    1    0.273170   -0.040464    0.482746    11.00000    0.03654    0.03737 =
         0.02066   -0.00082    0.00557   -0.00403
C2    1    0.215618    0.025779    0.480231    11.00000    0.03320    0.03591 =
         0.02179    0.00122    0.00676   -0.00306
C3    1    0.101273    0.030722    0.365863    11.00000    0.02952    0.03747 =
         0.02614    0.00186    0.00688   -0.00529
C4    1   -0.001143    0.086877    0.316889    11.00000    0.03870    0.04241 =
         0.03938    0.00162   -0.00084    0.00089
AFIX 137
H4A   2    0.061250    0.120474    0.282910    11.00000   -1.50000
H4B   2   -0.048033    0.105417    0.386751    11.00000   -1.50000
H4C   2   -0.083995    0.071668    0.248800    11.00000   -1.50000
AFIX   0
C5    1    0.270155    0.071100    0.575211    11.00000    0.03161    0.03588 =
         0.02242    0.00106    0.00893   -0.00326
C11   1    0.220942   -0.129281    0.316170    11.00000    0.03384    0.03600 =
         0.02683   -0.00311    0.00908   -0.00890
C12   1    0.311933   -0.176651    0.387112    11.00000    0.05697    0.03758 =
         0.03129   -0.00100    0.00482   -0.00381
AFIX  43
H12   2    0.355984   -0.168344    0.473811    11.00000   -1.20000
AFIX   0
C13   1    0.338547   -0.236051    0.331535    11.00000    0.07032    0.03849 =
         0.04645   -0.00172    0.00695    0.00160
AFIX  43
H13   2    0.402098   -0.268043    0.380247    11.00000   -1.20000
AFIX   0
C14   1    0.273851   -0.249249    0.206359    11.00000    0.06160    0.04397 =
         0.05020   -0.01452    0.01258   -0.00489
AFIX  43
H14   2    0.290966   -0.290340    0.169163    11.00000   -1.20000
AFIX   0
C15   1    0.183891   -0.202011    0.135741    11.00000    0.04761    0.05864 =
         0.03659   -0.01750    0.00650   -0.00816
AFIX  43
H15   2    0.139743   -0.210817    0.049260    11.00000   -1.20000
AFIX   0
C16   1    0.156793   -0.141942    0.188735    11.00000    0.03709    0.04926 =
         0.03042   -0.00597    0.00511   -0.00484
AFIX  43
H16   2    0.095254   -0.109739    0.138905    11.00000   -1.20000
AFIX   0
C21   1    0.238941    0.142082    0.561258    11.00000    0.03377    0.03424 =
         0.02580   -0.00026    0.00221   -0.00547
C22   1    0.298706    0.176093    0.466297    11.00000    0.04804    0.04279 =
         0.03182    0.00339    0.00572   -0.01012
AFIX  43
H22   2    0.352949    0.153275    0.409188    11.00000   -1.20000
AFIX   0
C23   1    0.278863    0.243027    0.455459    11.00000    0.06224    0.04385 =
         0.04647    0.01180   -0.00596   -0.01733
AFIX  43
H23   2    0.321636    0.266493    0.392188    11.00000   -1.20000
AFIX   0
C24   1    0.196958    0.275743    0.536510    11.00000    0.06668    0.03401 =
         0.06146    0.00214   -0.01887   -0.00284
AFIX  43
H24   2    0.183399    0.321794    0.528896    11.00000   -1.20000
AFIX   0
C25   1    0.134343    0.241931    0.628916    11.00000    0.05731    0.04649 =
         0.05189   -0.00929   -0.00361    0.01305
AFIX  43
H25   2    0.075705    0.264658    0.682996    11.00000   -1.20000
AFIX   0
C26   1    0.156872    0.175129    0.642791    11.00000    0.04031    0.04438 =
         0.03545   -0.00089    0.00598    0.00267
AFIX  43
H26   2    0.116365    0.152072    0.707758    11.00000   -1.20000
AFIX   0
C31   1    0.402681    0.079321    0.901663    11.00000    0.03328    0.02675 =
         0.02256    0.00041    0.00496    0.00136
C32   1    0.514205    0.099441    1.004129    11.00000    0.03265    0.03364 =
         0.02764   -0.00014    0.00397   -0.00322
AFIX  43
H32   2    0.607843    0.119729    0.988972    11.00000   -1.20000
AFIX   0
C33   1    0.488972    0.089952    1.128130    11.00000    0.04039    0.03785 =
         0.02458   -0.00154    0.00060    0.00076
AFIX  43
H33   2    0.564888    0.104344    1.197778    11.00000   -1.20000
AFIX   0
C34   1    0.354391    0.059742    1.151460    11.00000    0.04633    0.03866 =
         0.02583    0.00286    0.01101    0.00285
AFIX  43
H34   2    0.338430    0.052476    1.236753    11.00000   -1.20000
AFIX   0
C35   1    0.242757    0.040107    1.049308    11.00000    0.03742    0.03592 =
         0.03672    0.00206    0.01320   -0.00299
AFIX  43
H35   2    0.149685    0.019576    1.065107    11.00000   -1.20000
AFIX   0
C36   1    0.265060    0.050026    0.924215    11.00000    0.03341    0.03090 =
         0.02925   -0.00189    0.00301   -0.00290
AFIX  43
H36   2    0.187277    0.036970    0.854739    11.00000   -1.20000
HKLF 4
REM  ca013_s in P2(1)/c
REM R1 =  0.0391 for   3891 Fo > 4sig(Fo)  and  0.0476 for all   4607 data
REM    262 parameters refined using      0 restraints
END
WGHT      0.0508      0.4923
REM Highest difference peak  0.272,  deepest hole -0.173,  1-sigma level  0.035
Q1    1   0.2605 -0.0022  0.4857  11.00000  0.05    0.27
Q2    1   0.2468  0.1082  0.5696  11.00000  0.05    0.26
Q3    1   0.1529  0.0312  0.4322  11.00000  0.05    0.25
Q4    1   0.1756 -0.1386  0.2616  11.00000  0.05    0.24
Q5    1   0.3213  0.0761  0.9188  11.00000  0.05    0.23
Q6    1   0.2966  0.1596  0.5380  11.00000  0.05    0.22
Q7    1   0.4720  0.0755  0.9545  11.00000  0.05    0.21
Q8    1   0.2305  0.0438  0.5276  11.00000  0.05    0.21
Q9    1   0.2606  0.2079  0.4594  11.00000  0.05    0.20
Q10   1   0.2607 -0.2402  0.2840  11.00000  0.05    0.20
Q11   1   0.3204  0.0389  1.0986  11.00000  0.05    0.20
Q12   1   0.4432  0.0976  0.9556  11.00000  0.05    0.20
Q13   1   0.1287  0.2072  0.6138  11.00000  0.05    0.19
Q14   1   0.2948 -0.1477  0.3431  11.00000  0.05    0.19
Q15   1   0.2032  0.1571  0.6018  11.00000  0.05    0.19
Q16   1   0.2078 -0.1006  0.3490  11.00000  0.05    0.19
Q17   1   0.5067  0.0829  1.0615  11.00000  0.05    0.19
Q18   1   0.0529  0.0576  0.3523  11.00000  0.05    0.18
Q19   1   0.2414  0.0502  0.9893  11.00000  0.05    0.18
Q20   1   0.3994  0.0894  1.1345  11.00000  0.05    0.18
;
