# Supplementary material for: 3-Methyl-1-phenyl-4-[(phen­yl)(2-phenyl­hydrazin-1-yl)meth­ylidene]-1H-pyrazol-5(4H)-one
Source: Acta Crystallogr Sect E Struct Rep Online. 2012 Apr 4;68(Pt 5):o1280–1. doi: 10.1107/S1600536812013463 (PMC3344433; doi:10.1107/S1600536812013463)
Supplement: Supplementary file 2 [file e-68-o1280-Isup2.hkl]

# 
# h,k,l, Fc-squared, Fo-squared, sigma(Fo-squared) and status flag 
# 
data_I
_shelx_title ' ca013_s in P2(1)/c' 
_shelx_refln_list_code          4 
_shelx_F_calc_maximum       96.67 
_exptl_crystal_F_000       776.00 
_reflns_d_resolution_high  0.7489 
 
loop_ 
 _symmetry_equiv_pos_as_xyz 
 'x, y, z' 
 '-x, y+1/2, -z+1/2' 
 '-x, -y, -z' 
 'x, -y-1/2, z-1/2' 
 
_cell_length_a     8.6806 
_cell_length_b    20.4319 
_cell_length_c    10.6100 
_cell_angle_alpha  90.000 
_cell_angle_beta   99.713 
_cell_angle_gamma  90.000 
 
_shelx_F_squared_multiplier     1.000 
 
loop_ 
 _refln_index_h 
 _refln_index_k 
 _refln_index_l 
 _refln_F_squared_calc 
 _refln_F_squared_meas 
 _refln_F_squared_sigma 
 _refln_observed_status 
   1   0   0     1595.21     1293.46     58.14 o 
   3   0   0       82.93       96.36      0.84 o 
   4   0   0      101.28      143.60      1.21 o 
   5   0   0        0.53       -0.34      0.34 o 
   6   0   0        8.26        8.88      0.57 o 
   7   0   0       38.26       29.73      1.03 o 
   8   0   0      264.90      287.84      3.53 o 
   9   0   0       22.40       21.24      1.38 o 
  10   0   0       36.61       38.27      2.61 o 
  11   0   0       45.12       41.33      2.88 o 
   1   1   0      759.33      691.92      4.23 o 
   2   1   0      194.48      170.36      1.19 o 
   3   1   0        1.41        2.75      0.20 o 
   4   1   0       29.92       31.40      0.41 o 
   5   1   0      161.80      182.00      1.29 o 
   6   1   0      135.61      136.32      1.20 o 
   7   1   0      172.58      185.55      1.55 o 
   8   1   0       53.92       55.88      1.04 o 
   9   1   0       14.45       10.57      0.72 o 
  10   1   0        5.73        5.94      1.21 o 
  11   1   0        6.17        3.55      1.30 o 
   1   2   0      873.11      843.84      4.20 o 
   2   2   0     2472.61     2452.50     11.42 o 
   3   2   0      216.82      238.30      1.19 o 
   4   2   0        6.48        6.90      0.22 o 
   5   2   0      128.02      120.03      0.98 o 
   6   2   0      936.47      976.99      5.92 o 
   7   2   0      518.44      519.59      3.42 o 
   8   2   0      290.47      298.41      2.28 o 
   9   2   0       18.65       15.77      0.96 o 
  10   2   0       18.36       17.08      1.37 o 
  11   2   0       58.84       58.96      2.30 o 
   1   3   0     1530.16     1466.24      7.63 o 
   2   3   0     9344.57     8910.40     87.59 o 
   3   3   0       12.05       15.66      0.34 o 
   4   3   0      191.53      206.07      1.23 o 
   5   3   0      269.54      309.00      2.33 o 
   6   3   0       10.95       10.75      0.49 o 
   7   3   0      176.83      174.81      1.66 o 
   8   3   0        3.03        1.24      0.51 o 
   9   3   0       15.12       14.53      1.18 o 
  10   3   0        8.85        7.73      1.35 o 
  11   3   0       53.18       64.11      2.32 o 
   0   4   0     1063.71     1056.98      7.51 o 
   1   4   0     2636.52     2679.91     14.95 o 
   2   4   0     6205.16     6138.47     36.28 o 
   3   4   0      673.87      637.56      3.01 o 
   4   4   0      406.38      408.06      2.18 o 
   5   4   0      611.39      669.29      4.02 o 
   6   4   0      226.36      222.63      1.84 o 
   7   4   0        4.06        2.36      0.49 o 
   8   4   0        4.36        2.17      0.67 o 
   9   4   0        2.54        1.88      0.79 o 
  10   4   0        1.43       -0.91      1.01 o 
  11   4   0       84.09       94.65      2.61 o 
   1   5   0     3738.67     3737.22     19.37 o 
   2   5   0        0.41       -0.05      0.22 o 
   3   5   0       22.50       24.31      0.39 o 
   4   5   0      141.30      143.84      1.04 o 
   5   5   0        0.01       -0.35      0.35 o 
   6   5   0        1.50        0.36      0.34 o 
   7   5   0       62.49       56.26      0.98 o 
   8   5   0        2.49        1.32      0.62 o 
   9   5   0       50.43       44.39      1.51 o 
  10   5   0       12.70       14.32      1.37 o 
  11   5   0        1.51        0.72      1.94 o 
   1   6   0     6920.51     7033.55     42.31 o 
   2   6   0     1095.13     1125.04      6.97 o 
   3   6   0      523.03      563.91      3.03 o 
   4   6   0      255.16      263.60      1.63 o 
   5   6   0      213.28      207.34      1.55 o 
   6   6   0        6.89        6.25      0.44 o 
   7   6   0        1.30       -0.54      0.54 o 
   8   6   0      180.48      181.53      2.02 o 
   9   6   0       45.94       48.11      1.57 o 
  10   6   0       12.85       14.96      1.37 o 
  11   6   0       20.13       20.22      1.62 o 
   1   7   0     1947.13     2055.71     10.77 o 
   2   7   0       67.77       55.31      0.70 o 
   3   7   0      662.09      742.66      5.20 o 
   4   7   0        6.81        8.18      0.33 o 
   5   7   0       23.14       26.59      1.26 o 
   6   7   0      111.19      104.88      1.29 o 
   7   7   0        5.86        4.06      0.58 o 
   8   7   0      124.02      129.56      3.29 o 
   9   7   0      112.22      122.36      2.14 o 
  10   7   0        1.69        0.05      1.08 o 
  11   7   0        0.84        1.24      1.30 o 
   0   8   0     2862.45     2926.81     20.50 o 
   1   8   0     1456.80     1542.68     10.41 o 
   2   8   0      391.30      404.16      2.26 o 
   3   8   0     1198.79     1224.02      8.36 o 
   4   8   0      225.72      241.06      1.87 o 
   5   8   0      182.60      160.29      1.61 o 
   6   8   0      161.86      157.64      1.65 o 
   7   8   0        0.42        0.07      0.60 o 
   8   8   0        0.40        0.46      0.81 o 
   9   8   0       82.92       77.86      1.87 o 
  10   8   0        1.50       -0.24      1.18 o 
   1   9   0      335.08      386.22      2.20 o 
   2   9   0      689.80      752.91      4.74 o 
   3   9   0      381.44      383.07      2.99 o 
   4   9   0       31.25       31.10      0.68 o 
   5   9   0       66.06       76.49      1.08 o 
   6   9   0      236.42      239.52      2.23 o 
   7   9   0        0.03       -0.39      0.59 o 
   8   9   0      213.15      222.23      4.16 o 
   9   9   0       18.96       18.30      1.16 o 
  10   9   0       16.06       14.29      1.43 o 
   0  10   0     4519.58     5055.65     40.41 o 
   1  10   0       99.33       97.62      0.89 o 
   2  10   0     8111.27     8398.87     46.99 o 
   3  10   0     1047.92     1070.49      7.43 o 
   4  10   0       62.90       52.23      1.47 o 
   5  10   0       57.37       57.34      1.11 o 
   6  10   0      181.01      178.41      2.08 o 
   7  10   0        0.01        0.52      0.62 o 
   8  10   0      154.09      147.84      2.34 o 
   9  10   0        2.51        0.92      1.29 o 
  10  10   0      134.65      157.57      3.18 o 
   1  11   0      133.03      141.91      1.25 o 
   2  11   0        9.47        7.40      0.48 o 
   3  11   0       25.40       24.40      0.72 o 
   4  11   0       77.83       83.84      1.27 o 
   5  11   0       41.79       41.41      1.04 o 
   6  11   0      167.42      164.26      2.02 o 
   7  11   0       17.49       13.64      1.11 o 
   8  11   0       37.82       42.92      1.77 o 
   9  11   0       13.32        8.15      1.01 o 
  10  11   0       24.93       22.88      2.48 o 
   0  12   0      560.69      587.30      6.14 o 
   1  12   0      658.52      652.44      4.79 o 
   2  12   0      762.59      785.21      5.08 o 
   3  12   0      134.03      117.36      1.19 o 
   4  12   0        6.67        8.46      0.60 o 
   5  12   0       41.37       43.93      1.13 o 
   6  12   0      209.00      203.25      2.33 o 
   7  12   0      312.83      323.14      4.26 o 
   8  12   0        4.75        6.14      1.14 o 
   9  12   0       33.04       32.67      1.65 o 
  10  12   0       19.41       24.10      1.65 o 
   1  13   0      131.88      138.98      1.44 o 
   2  13   0      624.48      632.28      4.20 o 
   3  13   0       37.83       32.15      0.76 o 
   4  13   0     1197.05     1224.86      8.61 o 
   5  13   0       57.50       63.02      1.66 o 
   6  13   0        0.64        0.06      0.62 o 
   7  13   0       29.24       26.64      1.62 o 
   8  13   0       56.24       63.41      2.39 o 
   9  13   0       43.48       43.58      1.77 o 
  10  13   0       30.82       27.87      1.84 o 
   0  14   0      419.88      404.89      4.55 o 
   1  14   0        3.01        5.77      0.80 o 
   2  14   0        9.12        9.53      0.48 o 
   3  14   0       16.44       12.65      0.72 o 
   4  14   0       85.97       85.61      1.16 o 
   5  14   0     1179.91     1171.81     12.85 o 
   6  14   0       13.62        8.53      1.08 o 
   7  14   0       77.16       74.50      2.79 o 
   8  14   0        0.02       -0.34      1.05 o 
   9  14   0        0.00       -0.97      0.97 o 
   1  15   0       10.71       11.70      0.77 o 
   2  15   0       91.39       87.42      1.09 o 
   3  15   0       20.13       18.09      0.75 o 
   4  15   0      142.74      150.21      1.56 o 
   5  15   0      191.63      186.77      2.59 o 
   6  15   0        2.93       -0.08      0.97 o 
   7  15   0        0.83        1.29      1.08 o 
   8  15   0        1.60       -0.10      1.53 o 
   9  15   0       36.64       43.19      3.72 o 
   0  16   0        0.02       -0.40      0.67 o 
   1  16   0       26.76       23.48      1.11 o 
   2  16   0      952.70      910.99      5.96 o 
   3  16   0      409.01      416.47      3.06 o 
   4  16   0       93.66       83.78      1.68 o 
   5  16   0       12.30        9.17      0.70 o 
   6  16   0       25.84       25.72      1.39 o 
   7  16   0        9.65        6.85      1.03 o 
   8  16   0        0.42       -0.41      1.03 o 
   9  16   0       38.05       37.88      1.99 o 
   1  17   0      320.88      320.75      3.22 o 
   2  17   0       16.75       22.35      1.02 o 
   3  17   0        0.04        0.55      0.58 o 
   4  17   0       20.47       22.26      0.96 o 
   5  17   0       39.72       36.45      1.37 o 
   6  17   0      153.26      158.27      2.40 o 
   7  17   0        6.57        7.24      1.01 o 
   8  17   0       57.50       61.59      1.99 o 
   0  18   0      458.67      428.64      5.40 o 
   1  18   0      138.22      136.36      1.64 o 
   2  18   0        6.21       10.64      0.70 o 
   3  18   0      154.21      159.52      2.26 o 
   4  18   0       85.24       79.99      1.37 o 
   5  18   0        0.21       -0.43      0.84 o 
   6  18   0      160.39      166.59      2.55 o 
   7  18   0       14.77       13.80      1.47 o 
   8  18   0       23.94       21.54      1.42 o 
   1  19   0       11.76       10.59      0.81 o 
   2  19   0       34.00       29.98      1.02 o 
   3  19   0       52.04       47.26      1.15 o 
   4  19   0       11.16       10.53      0.93 o 
   5  19   0       38.59       35.00      1.41 o 
   6  19   0       47.50       53.53      2.17 o 
   7  19   0       39.31       46.35      1.66 o 
   8  19   0       60.13       67.57      2.08 o 
   0  20   0       62.65       52.89      1.76 o 
   1  20   0      126.41      121.33      1.64 o 
   2  20   0       33.65       25.63      0.98 o 
   3  20   0        0.04       -0.51      0.78 o 
   4  20   0       75.33       79.22      1.76 o 
   5  20   0       22.84       19.56      1.30 o 
   6  20   0        6.93        4.41      1.02 o 
   7  20   0       13.93       14.38      1.23 o 
   1  21   0       34.55       27.59      1.06 o 
   2  21   0       41.65       40.42      1.13 o 
   3  21   0       17.62       14.86      0.99 o 
   4  21   0      106.82      115.96      2.09 o 
   5  21   0        9.87        7.73      1.02 o 
   6  21   0        0.17        0.02      0.96 o 
   7  21   0        0.84        0.83      1.06 o 
   0  22   0       72.99       59.70      2.52 o 
   1  22   0       66.91       63.94      1.33 o 
   2  22   0        2.36        3.41      0.88 o 
   3  22   0        1.41        1.38      0.88 o 
   4  22   0       92.52       90.31      1.90 o 
   5  22   0        1.70       -0.01      0.96 o 
   6  22   0       12.41       11.89      1.17 o 
   1  23   0       45.22       36.39      1.32 o 
   2  23   0       13.48       15.02      1.04 o 
   3  23   0       34.08       29.55      1.44 o 
   4  23   0        0.04       -0.65      0.91 o 
   5  23   0        1.08        0.90      1.00 o 
   6  23   0       19.15       27.56      1.62 o 
   0  24   0        0.12        0.36      1.35 o 
   1  24   0        1.85        0.28      0.81 o 
   2  24   0        1.84        0.45      0.90 o 
   3  24   0       18.34       19.89      1.19 o 
   4  24   0       44.28       43.06      1.63 o 
   5  24   0        0.01        0.22      1.00 o 
   1  25   0        3.19        1.08      1.62 o 
   2  25   0       37.20       36.77      2.39 o 
   3  25   0       50.12       61.21      1.78 o 
   4  25   0        0.26       -0.30      1.01 o 
   0  26   0       69.91       85.90      3.24 o 
   1  26   0        3.51        1.01      1.24 o 
   2  26   0        0.06       -1.08      1.62 o 
   3  26   0        6.13        6.34      1.37 o 
   1  27   0        2.59        1.07      1.24 o 
 -11   1   1        6.34        6.21      1.34 o 
 -10   1   1       27.06       27.08      1.65 o 
  -9   1   1      183.94      183.63      2.12 o 
  -8   1   1      198.68      204.51      1.89 o 
  -7   1   1       75.13       71.89      0.88 o 
  -6   1   1       48.94       59.74      0.77 o 
  -5   1   1       72.88       81.72      0.81 o 
  -4   1   1      411.99      398.40      2.11 o 
  -3   1   1     2545.72     2404.48     11.78 o 
  -1   1   1      541.84      506.80      2.66 o 
   1   1   1     6218.94     6079.78     99.14 o 
   2   1   1      350.04      327.53      1.60 o 
   3   1   1      616.10      595.70      3.03 o 
   4   1   1        4.02        6.60      0.30 o 
   5   1   1        1.53        2.97      0.27 o 
   6   1   1       37.41       45.45      1.08 o 
   7   1   1        5.20        6.44      0.51 o 
   8   1   1      369.12      366.09      3.85 o 
   9   1   1        0.15       -1.08      1.08 o 
  10   1   1        9.89       10.87      1.27 o 
  11   1   1       97.07      104.99      2.67 o 
 -11   2   1        1.57        1.40      1.27 o 
 -10   2   1        7.43        5.57      1.26 o 
  -9   2   1       31.02       30.42      1.05 o 
  -8   2   1      126.76      127.40      1.44 o 
  -7   2   1        6.39        5.45      0.46 o 
  -6   2   1       38.16       30.57      0.88 o 
  -5   2   1      228.07      238.37      2.05 o 
  -4   2   1      270.49      280.81      1.57 o 
  -3   2   1     1406.74     1363.15      6.56 o 
  -1   2   1      105.52      120.61      0.68 o 
   1   2   1      269.37      241.20      1.68 o 
   2   2   1      609.62      598.30      2.90 o 
   3   2   1     2758.71     2858.48     13.03 o 
   4   2   1      165.84      155.12      0.91 o 
   5   2   1      306.00      329.75      1.81 o 
   6   2   1      670.17      655.67      4.57 o 
   7   2   1      108.16      100.79      1.68 o 
   8   2   1       79.47       76.31      1.39 o 
   9   2   1        2.03       -0.03      0.81 o 
  10   2   1       19.87       20.79      1.43 o 
  11   2   1       10.28       10.63      1.40 o 
 -11   3   1       38.53       37.98      4.01 o 
 -10   3   1       42.83       45.05      1.77 o 
  -9   3   1        1.18       -0.44      0.63 o 
  -8   3   1       15.06       13.44      1.03 o 
  -7   3   1        1.03        0.07      0.43 o 
  -6   3   1       71.28       71.13      1.01 o 
  -5   3   1        1.75        1.43      0.39 o 
  -4   3   1      519.64      553.35      3.02 o 
  -3   3   1     4341.41     4512.56     20.95 o 
  -2   3   1       12.11        5.53      0.51 o 
  -1   3   1     1522.07     1505.02      7.41 o 
   0   3   1        6.03        8.09      0.21 o 
   1   3   1       19.49       25.22      1.06 o 
   2   3   1     5013.94     4856.15     25.98 o 
   3   3   1       52.91       49.42      1.07 o 
   4   3   1       71.15       70.59      0.57 o 
   5   3   1      433.96      445.99      2.49 o 
   6   3   1       40.12       39.84      1.58 o 
   7   3   1      422.55      425.66      4.33 o 
   8   3   1       59.30       54.94      1.50 o 
   9   3   1       16.10       14.13      1.42 o 
  10   3   1       45.46       44.49      1.97 o 
  11   3   1       19.32       22.74      1.59 o 
 -11   4   1        0.29       -1.21      1.21 o 
 -10   4   1        7.70        6.52      0.93 o 
  -9   4   1        0.01       -0.62      0.62 o 
  -8   4   1       10.87        9.17      0.59 o 
  -7   4   1       26.68       23.83      0.80 o 
  -6   4   1      453.71      498.92      3.84 o 
  -5   4   1       10.65       13.36      0.82 o 
  -4   4   1       62.39       53.25      0.58 o 
  -3   4   1        4.57        2.93      0.20 o 
  -2   4   1      514.53      523.31      3.34 o 
  -1   4   1     2409.35     2630.34     12.76 o 
   0   4   1      768.57      856.06      4.22 o 
   2   4   1       82.39      109.31      0.82 o 
   3   4   1       43.76       39.85      0.43 o 
   4   4   1      224.24      241.00      1.42 o 
   5   4   1       34.27       33.55      0.59 o 
   6   4   1      923.49      899.50      6.09 o 
   7   4   1       73.72       70.15      1.15 o 
   8   4   1      334.89      340.59      4.98 o 
   9   4   1       27.81       23.51      2.72 o 
  10   4   1       38.45       41.10      2.00 o 
  11   4   1       18.61       19.49      1.56 o 
 -11   5   1       17.62       17.85      1.59 o 
 -10   5   1       27.42       25.97      1.69 o 
  -9   5   1       35.09       33.95      1.09 o 
  -8   5   1        0.02       -0.50      0.50 o 
  -7   5   1       56.34       60.07      1.01 o 
  -6   5   1       50.77       54.92      1.02 o 
  -5   5   1     1926.21     1943.83     12.14 o 
  -4   5   1      142.10      138.48      1.11 o 
  -3   5   1      820.19      897.66      4.38 o 
  -2   5   1     2897.61     2868.28     13.97 o 
  -1   5   1     6851.16     6851.87     32.69 o 
   0   5   1     1665.55     1708.07      8.40 o 
   1   5   1      366.78      314.97      1.71 o 
   2   5   1      128.77      117.61      0.80 o 
   3   5   1      574.22      606.60      3.30 o 
   4   5   1       46.50       56.84      0.60 o 
   5   5   1      469.66      512.62      2.97 o 
   6   5   1        8.95        9.97      0.48 o 
   7   5   1       28.03       25.84      0.96 o 
   8   5   1        6.35        3.74      0.80 o 
   9   5   1      119.87      112.78      3.26 o 
  10   5   1       32.79       29.55      1.81 o 
  11   5   1       50.11       59.96      2.26 o 
 -11   6   1        0.69       -0.08      1.24 o 
 -10   6   1        6.40        3.96      2.16 o 
  -9   6   1        5.31        4.23      0.74 o 
  -8   6   1        0.29       -0.22      0.51 o 
  -7   6   1       56.99       57.14      1.11 o 
  -6   6   1       96.17      101.15      1.73 o 
  -5   6   1       19.23       21.82      0.99 o 
  -4   6   1        1.98       -0.25      0.27 o 
  -3   6   1       85.53       85.44      0.70 o 
  -2   6   1      358.40      329.99      1.75 o 
  -1   6   1     2693.96     2668.16     12.99 o 
   0   6   1       96.85      100.83      0.66 o 
   1   6   1     2129.69     2004.69     11.31 o 
   2   6   1      709.66      785.42      4.40 o 
   3   6   1      883.58      991.70      5.25 o 
   4   6   1       38.01       38.27      0.64 o 
   5   6   1      255.78      266.42      1.81 o 
   6   6   1       27.83       26.95      0.83 o 
   7   6   1       29.26       29.86      1.01 o 
   8   6   1       28.86       21.59      1.24 o 
   9   6   1      183.00      186.74      3.19 o 
  10   6   1       42.91       42.51      1.97 o 
 -11   7   1       21.64       25.67      2.57 o 
 -10   7   1        0.22       -0.73      1.14 o 
  -9   7   1       14.25       15.16      1.04 o 
  -8   7   1       30.44       31.40      0.98 o 
  -7   7   1        6.21        5.49      0.58 o 
  -6   7   1        5.95        4.88      0.41 o 
  -5   7   1        5.38        3.11      0.36 o 
  -4   7   1      173.05      196.92      1.58 o 
  -3   7   1     2970.39     3101.42     16.23 o 
  -2   7   1       17.07       17.59      0.41 o 
  -1   7   1      594.78      599.26      3.19 o 
   0   7   1      745.20      818.63      4.00 o 
   1   7   1      140.77      149.62      1.04 o 
   2   7   1      130.69      118.02      0.86 o 
   3   7   1       28.17       26.72      0.53 o 
   4   7   1      414.13      434.06      2.97 o 
   5   7   1      100.92       99.07      1.29 o 
   6   7   1      236.04      240.07      2.24 o 
   7   7   1      445.24      442.32      3.64 o 
   8   7   1       35.54       31.02      1.39 o 
   9   7   1       25.04       20.55      1.32 o 
  10   7   1        5.60        7.10      1.27 o 
 -11   8   1        0.20       -1.24      1.24 o 
 -10   8   1       62.02       60.31      2.10 o 
  -9   8   1        2.83        1.28      1.11 o 
  -8   8   1      217.30      222.71      2.61 o 
  -7   8   1       46.74       45.48      1.06 o 
  -6   8   1       25.39       24.53      0.70 o 
  -5   8   1       56.07       59.23      0.88 o 
  -4   8   1      775.77      902.77      6.36 o 
  -3   8   1      200.62      211.13      1.63 o 
  -2   8   1       15.53       10.96      0.32 o 
  -1   8   1      239.66      210.29      1.31 o 
   0   8   1      472.79      515.05      2.63 o 
   1   8   1     1301.86     1425.69      7.38 o 
   2   8   1       59.98       77.84      0.64 o 
   3   8   1      438.67      444.09      3.96 o 
   4   8   1       65.95       76.98      1.30 o 
   5   8   1      412.72      415.13      3.18 o 
   6   8   1      903.23      920.24      7.53 o 
   7   8   1        0.08       -0.44      0.73 o 
   8   8   1        0.82        0.65      0.81 o 
   9   8   1      101.62      102.49      2.09 o 
  10   8   1       35.65       38.72      2.61 o 
 -10   9   1        3.98        3.01      1.27 o 
  -9   9   1        3.60        1.71      0.92 o 
  -8   9   1       22.84       21.73      1.50 o 
  -7   9   1       31.27       31.08      1.07 o 
  -6   9   1      347.95      353.00      2.68 o 
  -5   9   1       22.51       21.94      0.67 o 
  -4   9   1        0.42       -0.40      0.40 o 
  -3   9   1      105.73      117.97      1.14 o 
  -2   9   1        3.55        7.99      0.35 o 
  -1   9   1       29.93       24.46      0.45 o 
   0   9   1     3121.44     3264.75     16.12 o 
   1   9   1     1078.83     1141.79      5.95 o 
   2   9   1      195.42      197.08      1.35 o 
   3   9   1       43.00       42.22      0.67 o 
   4   9   1       23.39       21.01      0.62 o 
   5   9   1        1.54        1.81      0.42 o 
   6   9   1       59.88       57.16      1.13 o 
   7   9   1        0.08       -0.60      0.74 o 
   8   9   1       12.52       10.66      0.95 o 
   9   9   1      112.77      118.13      2.22 o 
  10   9   1       85.85       95.73      2.51 o 
 -10  10   1       23.51       24.47      3.11 o 
  -9  10   1       41.16       41.76      3.26 o 
  -8  10   1      215.71      215.85      3.40 o 
  -7  10   1       53.37       56.25      1.31 o 
  -6  10   1       66.31       66.36      1.33 o 
  -5  10   1       43.44       39.99      0.90 o 
  -4  10   1       97.85      117.57      1.56 o 
  -3  10   1      194.70      180.99      1.92 o 
  -2  10   1      688.03      645.89      4.18 o 
  -1  10   1        0.00        0.03      0.25 o 
   0  10   1      104.83      122.98      1.74 o 
   1  10   1      215.03      249.64      1.81 o 
   2  10   1       39.36       33.80      0.54 o 
   3  10   1     1403.24     1456.66      8.97 o 
   4  10   1       92.08       88.86      1.05 o 
   5  10   1      171.84      178.61      1.92 o 
   6  10   1      294.03      276.20      4.27 o 
   7  10   1      189.13      192.86      2.60 o 
   8  10   1        0.72        0.91      0.82 o 
   9  10   1        4.89        2.53      1.00 o 
  10  10   1       10.41       10.38      1.40 o 
 -10  11   1        0.17       -0.25      1.20 o 
  -9  11   1        7.17        1.45      1.23 o 
  -8  11   1       11.97       10.11      1.15 o 
  -7  11   1       72.52       70.96      1.45 o 
  -6  11   1       47.61       49.39      2.39 o 
  -5  11   1       43.03       42.01      1.13 o 
  -4  11   1      269.53      263.88      2.66 o 
  -3  11   1      522.79      505.12      3.83 o 
  -2  11   1      231.02      235.98      2.04 o 
  -1  11   1     1586.45     1669.18      9.36 o 
   0  11   1       24.17       35.97      0.59 o 
   1  11   1        9.29        4.35      0.51 o 
   2  11   1      945.94      979.61      6.17 o 
   3  11   1        0.33        2.06      0.35 o 
   4  11   1      249.21      250.59      1.95 o 
   5  11   1       20.20       14.82      0.78 o 
   6  11   1        7.47        6.30      0.68 o 
   7  11   1       76.85       69.97      1.90 o 
   8  11   1       59.21       68.81      1.80 o 
   9  11   1       14.61       15.50      1.13 o 
  10  11   1       48.06       54.53      2.15 o 
 -10  12   1        3.74       -0.92      1.24 o 
  -9  12   1        5.50        3.41      1.20 o 
  -8  12   1        0.07       -0.98      1.01 o 
  -7  12   1       36.52       35.06      1.35 o 
  -6  12   1      310.40      314.71      3.23 o 
  -5  12   1       43.86       51.67      1.50 o 
  -4  12   1        6.13        6.00      0.60 o 
  -3  12   1       23.14       29.19      0.83 o 
  -2  12   1      372.87      375.69      2.67 o 
  -1  12   1      709.40      710.68      4.63 o 
   0  12   1      110.86      144.09      1.18 o 
   1  12   1      183.27      205.63      1.84 o 
   2  12   1      111.53      148.33      1.18 o 
   3  12   1      147.72      141.34      1.17 o 
   4  12   1      608.65      606.45      4.55 o 
   5  12   1       94.71      101.24      1.40 o 
   6  12   1       87.10       79.76      1.87 o 
   7  12   1       20.03       17.71      3.33 o 
   8  12   1      161.85      164.70      2.54 o 
   9  12   1        7.83        4.91      1.35 o 
  10  12   1        2.08        3.80      1.29 o 
 -10  13   1        9.25        8.46      1.40 o 
  -9  13   1        7.15        7.11      1.27 o 
  -8  13   1       27.57       29.65      2.07 o 
  -7  13   1      105.69      101.75      2.32 o 
  -6  13   1        7.18        6.35      0.78 o 
  -5  13   1       92.26       82.50      1.48 o 
  -4  13   1       75.52       74.16      1.38 o 
  -3  13   1      214.83      233.85      2.11 o 
  -2  13   1       25.87       28.85      0.72 o 
  -1  13   1       22.37       26.00      0.68 o 
   0  13   1      102.16       90.62      1.11 o 
   1  13   1       39.71       30.06      0.90 o 
   2  13   1      348.64      360.19      2.35 o 
   3  13   1        6.86        6.88      0.40 o 
   4  13   1       51.18       55.08      0.88 o 
   5  13   1       74.68       77.29      1.38 o 
   6  13   1       22.57       19.21      1.09 o 
   7  13   1       91.64       87.62      3.42 o 
   8  13   1       41.38       37.38      1.53 o 
   9  13   1        7.87        5.43      1.46 o 
  -9  14   1        9.48        8.36      1.27 o 
  -8  14   1       13.85       13.74      1.71 o 
  -7  14   1       63.09       64.86      2.12 o 
  -6  14   1       25.58       22.98      1.11 o 
  -5  14   1      171.60      158.62      2.11 o 
  -4  14   1      504.38      492.30      4.50 o 
  -3  14   1      410.57      422.13      3.42 o 
  -2  14   1       31.13       27.16      0.96 o 
  -1  14   1      435.52      431.97      3.39 o 
   0  14   1        7.49        7.50      0.48 o 
   1  14   1       21.92       24.67      0.87 o 
   2  14   1       85.10       81.67      0.97 o 
   3  14   1       77.63       71.54      0.92 o 
   4  14   1      205.33      201.06      1.72 o 
   5  14   1        0.18       -0.73      0.73 o 
   6  14   1      174.98      182.98      2.48 o 
   7  14   1        1.30       -0.34      0.88 o 
   8  14   1       41.38       42.98      1.47 o 
   9  14   1       20.79       23.19      1.46 o 
  -9  15   1        6.01        5.55      1.33 o 
  -8  15   1        9.09        8.24      1.24 o 
  -7  15   1      294.43      296.83      6.89 o 
  -6  15   1       74.70       76.71      2.23 o 
  -5  15   1      186.84      177.12      2.26 o 
  -4  15   1     1522.00     1519.80     12.25 o 
  -3  15   1       81.70       69.40      1.24 o 
  -2  15   1       40.39       36.42      0.92 o 
  -1  15   1      244.90      235.70      2.14 o 
   0  15   1        5.28        7.63      0.54 o 
   1  15   1      145.77      146.97      1.82 o 
   2  15   1      158.47      161.84      1.69 o 
   3  15   1      156.12      146.32      1.41 o 
   4  15   1       41.97       39.66      1.60 o 
   5  15   1        9.59       10.57      1.13 o 
   6  15   1        9.94        7.89      0.93 o 
   7  15   1        4.39        3.21      0.92 o 
   8  15   1       93.38      101.94      2.14 o 
   9  15   1        5.64        7.02      1.02 o 
  -9  16   1       26.73       31.11      1.91 o 
  -8  16   1       15.83       15.47      1.40 o 
  -7  16   1        5.67        7.26      1.21 o 
  -6  16   1      108.70      107.62      2.38 o 
  -5  16   1       44.90       42.23      1.36 o 
  -4  16   1       12.16       11.18      0.73 o 
  -3  16   1      156.22      147.95      1.73 o 
  -2  16   1      107.65       97.65      1.36 o 
  -1  16   1       55.65       66.89      1.09 o 
   0  16   1        0.01       -0.14      0.46 o 
   1  16   1      359.47      356.94      3.47 o 
   2  16   1        4.34        6.61      0.59 o 
   3  16   1     1500.28     1471.09      9.25 o 
   4  16   1       28.89       28.28      1.04 o 
   5  16   1      267.79      264.29      3.14 o 
   6  16   1       87.56       90.62      1.89 o 
   7  16   1       28.95       24.74      1.81 o 
   8  16   1       28.09       38.19      1.67 o 
   9  16   1        5.82        6.11      1.20 o 
  -9  17   1       19.21       22.49      1.64 o 
  -8  17   1       15.97       16.18      1.46 o 
  -7  17   1        1.38        0.20      1.11 o 
  -6  17   1       45.89       42.07      1.55 o 
  -5  17   1       90.14       94.95      1.82 o 
  -4  17   1       45.17       39.27      1.13 o 
  -3  17   1       46.96       50.37      1.13 o 
  -2  17   1      465.12      442.08      5.24 o 
  -1  17   1      196.64      199.20      1.99 o 
   0  17   1      215.56      201.93      1.99 o 
   1  17   1      213.68      219.42      2.48 o 
   2  17   1      442.18      405.63      3.86 o 
   3  17   1       36.83       28.38      0.99 o 
   4  17   1       38.13       34.37      1.36 o 
   5  17   1        1.27        2.48      1.07 o 
   6  17   1      235.23      240.82      3.08 o 
   7  17   1       92.89       99.63      2.58 o 
   8  17   1       17.45       19.24      1.30 o 
  -8  18   1       91.42       96.22      2.56 o 
  -7  18   1       10.78        8.68      1.09 o 
  -6  18   1      272.98      283.08      3.39 o 
  -5  18   1      238.90      218.79      3.37 o 
  -4  18   1        6.37        7.32      0.71 o 
  -3  18   1      122.93      105.60      1.98 o 
  -2  18   1       76.59       68.36      1.22 o 
  -1  18   1       27.71       31.62      1.40 o 
   0  18   1       98.67      103.64      1.39 o 
   1  18   1      124.60      101.44      1.63 o 
   2  18   1        0.10        0.17      0.56 o 
   3  18   1      402.02      366.43      3.79 o 
   4  18   1      154.75      155.72      2.29 o 
   5  18   1       65.87       67.54      2.59 o 
   6  18   1      141.15      144.42      2.38 o 
   7  18   1       75.36       82.36      2.37 o 
   8  18   1      111.97      125.00      2.49 o 
  -8  19   1       81.69       93.02      2.24 o 
  -7  19   1        0.01       -0.64      0.98 o 
  -6  19   1        0.41        1.85      0.96 o 
  -5  19   1       96.77       81.02      1.78 o 
  -4  19   1        8.94        5.46      0.73 o 
  -3  19   1        1.15        0.70      0.62 o 
  -2  19   1      233.30      213.34      2.19 o 
  -1  19   1       46.59       49.48      1.15 o 
   0  19   1      665.98      587.13      4.14 o 
   1  19   1      199.21      205.39      2.44 o 
   2  19   1      169.89      141.68      1.74 o 
   3  19   1        5.03        7.06      0.87 o 
   4  19   1      262.38      249.12      3.04 o 
   5  19   1       35.98       35.60      1.58 o 
   6  19   1        0.09       -0.61      0.95 o 
   7  19   1       15.70       19.02      1.29 o 
   8  19   1       12.59       18.42      1.36 o 
  -7  20   1        0.07       -0.67      1.01 o 
  -6  20   1       13.82       16.49      1.17 o 
  -5  20   1       66.95       63.86      1.71 o 
  -4  20   1       78.92       67.32      1.65 o 
  -3  20   1        2.22        2.52      0.68 o 
  -2  20   1       97.80       99.04      1.52 o 
  -1  20   1      111.00      102.63      1.50 o 
   0  20   1       40.03       43.56      1.34 o 
   1  20   1       30.03       33.84      1.19 o 
   2  20   1        0.25       -0.27      0.78 o 
   3  20   1       43.11       44.70      1.81 o 
   4  20   1      114.43      134.64      2.23 o 
   5  20   1       14.92       11.35      1.05 o 
   6  20   1        0.75        0.35      0.96 o 
   7  20   1        3.04        1.69      1.06 o 
  -7  21   1        1.67        0.74      1.20 o 
  -6  21   1        0.52       -0.79      0.96 o 
  -5  21   1       30.74       28.66      1.40 o 
  -4  21   1       44.68       31.83      1.42 o 
  -3  21   1      140.32      131.90      2.44 o 
  -2  21   1       33.01       33.10      1.10 o 
  -1  21   1       51.42       50.35      1.19 o 
   0  21   1      155.62      160.65      1.68 o 
   1  21   1        7.41        6.17      1.05 o 
   2  21   1        6.04        5.69      0.86 o 
   3  21   1        9.53        8.56      0.96 o 
   4  21   1       16.93       12.06      1.06 o 
   5  21   1        1.12        1.56      0.98 o 
   6  21   1        4.74        4.44      1.05 o 
   7  21   1       44.90       55.68      1.90 o 
  -6  22   1        1.04        1.87      1.04 o 
  -5  22   1       35.41       35.54      1.52 o 
  -4  22   1       12.67        9.75      1.12 o 
  -3  22   1        4.44        5.00      0.92 o 
  -2  22   1        8.04        6.53      0.76 o 
  -1  22   1        4.64        4.46      0.67 o 
   0  22   1       13.45       13.79      1.20 o 
   1  22   1       83.86       77.62      1.70 o 
   2  22   1        0.02       -0.44      0.83 o 
   3  22   1        4.40        3.62      0.93 o 
   4  22   1       28.25       23.62      1.32 o 
   5  22   1        4.33        5.06      1.01 o 
   6  22   1        2.16        2.73      1.07 o 
  -6  23   1       39.57       48.94      1.77 o 
  -5  23   1       41.98       46.33      1.66 o 
  -4  23   1        2.77        3.09      0.95 o 
  -3  23   1      135.11      146.44      2.72 o 
  -2  23   1        8.46        8.37      0.93 o 
  -1  23   1       26.81       23.04      1.53 o 
   0  23   1       84.62       85.80      2.20 o 
   1  23   1       10.71        9.72      0.83 o 
   2  23   1       13.62       11.92      1.03 o 
   3  23   1        1.64        1.43      0.89 o 
   4  23   1        0.12        0.48      0.97 o 
   5  23   1        0.04       -0.87      1.03 o 
  -5  24   1       14.69       18.48      1.60 o 
  -4  24   1        0.27        0.64      1.24 o 
  -3  24   1       15.94       19.86      1.46 o 
  -2  24   1        5.51        3.02      1.15 o 
  -1  24   1        3.09        5.49      1.71 o 
   0  24   1        6.03        7.25      1.15 o 
   1  24   1       30.95       36.08      1.28 o 
   2  24   1       49.52       57.41      1.69 o 
   3  24   1       40.66       44.15      1.63 o 
   4  24   1       12.28       10.75      1.14 o 
   5  24   1       11.09       11.51      1.36 o 
  -4  25   1        3.31        3.10      2.03 o 
  -3  25   1        8.42       11.66      2.03 o 
  -2  25   1       25.52       27.64      2.61 o 
  -1  25   1        1.28        0.27      1.62 o 
   0  25   1        2.73        1.89      1.15 o 
   1  25   1        5.02        4.47      0.85 o 
   2  25   1       10.63        8.92      0.90 o 
   3  25   1       23.30       23.51      1.42 o 
   4  25   1        1.11        1.38      1.03 o 
  -3  26   1        6.97        7.29      1.89 o 
  -2  26   1        1.85        0.09      1.71 o 
  -1  26   1        1.71        2.25      1.80 o 
   0  26   1        7.01        5.68      1.23 o 
   1  26   1       44.32       49.49      2.34 o 
   2  26   1        6.04        6.90      1.37 o 
   3  26   1       42.29       47.46      1.79 o 
  -1  27   1        1.62       -0.27      1.80 o 
   0  27   1        0.54        2.30      1.31 o 
   1  27   1       16.64       15.27      1.50 o 
 -11   0   2      128.65      130.75      4.14 o 
 -10   0   2       35.35       29.58      1.64 o 
  -9   0   2      204.38      205.00      6.84 o 
  -8   0   2      393.46      392.03      4.74 o 
  -7   0   2        2.75        1.10      0.73 o 
  -6   0   2       20.49       30.70      1.24 o 
  -5   0   2     1617.48     1787.74     19.63 o 
  -4   0   2     1404.26     1482.04     10.16 o 
  -3   0   2        0.18       -0.34      0.34 o 
  -2   0   2     5184.98     5296.56     35.83 o 
  -1   0   2      680.43      714.17      4.25 o 
   0   0   2     1698.41     1739.33     11.55 o 
   1   0   2     4022.82     4217.58     32.08 o 
   3   0   2       33.61       45.86      1.24 o 
   4   0   2     5174.56     5505.65     40.64 o 
   5   0   2      486.88      474.26      3.64 o 
   6   0   2      246.02      250.35      8.15 o 
   7   0   2       59.13       50.86      1.64 o 
   8   0   2       11.15        7.83      1.02 o 
   9   0   2     1148.46     1201.61     39.71 o 
  10   0   2       70.12       78.16      3.15 o 
  11   0   2       17.27       12.79      1.98 o 
 -11   1   2       22.16       23.24      2.88 o 
 -10   1   2       20.66       23.74      1.11 o 
  -9   1   2       66.88       73.03      1.37 o 
  -8   1   2        0.00       -0.02      0.61 o 
  -7   1   2       98.69      105.64      1.19 o 
  -6   1   2      146.28      157.61      1.45 o 
  -5   1   2      436.95      494.21      4.81 o 
  -4   1   2      124.85       99.49      0.94 o 
  -3   1   2     2370.84     2362.15     14.27 o 
  -2   1   2     1753.31     1842.75      8.35 o 
   0   1   2     2114.87     2023.92      9.68 o 
   1   1   2     6485.62     6731.75     38.76 o 
   2   1   2       11.72        7.76      0.52 o 
   3   1   2     6237.69     6391.48     29.13 o 
   4   1   2        0.40        0.84      0.41 o 
   5   1   2       22.16       19.87      0.51 o 
   6   1   2       52.61       47.97      1.05 o 
   7   1   2      170.41      181.04      2.05 o 
   8   1   2       34.10       34.13      1.16 o 
   9   1   2        8.21        8.24      1.27 o 
  10   1   2       12.38       13.62      1.34 o 
  11   1   2       17.60       15.29      1.46 o 
 -11   2   2       20.17       17.65      1.46 o 
 -10   2   2       12.54       15.58      1.21 o 
  -9   2   2       24.55       21.25      1.02 o 
  -8   2   2       36.65       36.05      0.87 o 
  -7   2   2       55.74       54.18      0.93 o 
  -6   2   2        0.16       -0.42      0.42 o 
  -5   2   2       59.93       52.61      0.93 o 
  -4   2   2     5194.08     5332.40     32.81 o 
  -3   2   2      274.29      302.91      1.64 o 
  -1   2   2     1972.57     2097.70      9.42 o 
   0   2   2      142.86      161.87      1.02 o 
   1   2   2       78.67       62.52      0.56 o 
   2   2   2     5949.11     5682.42     31.45 o 
   3   2   2        9.92        8.56      0.45 o 
   4   2   2      157.05      147.43      0.92 o 
   5   2   2      112.17      100.09      0.88 o 
   6   2   2      156.13      150.63      1.71 o 
   7   2   2        6.41        5.08      0.64 o 
   8   2   2      167.00      175.32      2.10 o 
   9   2   2      246.24      252.40      3.15 o 
  10   2   2       23.79       23.50      2.48 o 
 -11   3   2       26.37       27.12      1.84 o 
 -10   3   2       43.01       44.90      1.56 o 
  -9   3   2        9.29       11.22      0.78 o 
  -8   3   2        0.08       -0.49      0.49 o 
  -7   3   2       74.85       80.25      1.10 o 
  -6   3   2        3.42        3.45      0.49 o 
  -5   3   2      498.05      512.45      3.86 o 
  -4   3   2     3009.59     3060.00     25.35 o 
  -3   3   2        1.67        0.41      0.22 o 
  -1   3   2      143.24      145.04      0.89 o 
   0   3   2       67.90       48.17      0.47 o 
   1   3   2     3940.59     3825.26     18.63 o 
   2   3   2      247.95      270.81      1.52 o 
   3   3   2     1337.64     1394.46      7.14 o 
   4   3   2     1272.95     1308.04      7.06 o 
   5   3   2        0.56       -0.18      0.27 o 
   6   3   2       44.67       33.03      0.68 o 
   7   3   2      654.16      642.77      5.29 o 
   8   3   2       17.23       17.65      1.42 o 
   9   3   2       19.95       19.55      2.27 o 
  10   3   2       17.26       19.78      1.62 o 
 -11   4   2        0.28       -1.21      1.21 o 
 -10   4   2        8.83        9.68      1.02 o 
  -9   4   2        2.40       -0.45      0.65 o 
  -8   4   2        0.53       -0.23      0.50 o 
  -7   4   2      179.98      184.81      2.17 o 
  -6   4   2       34.38       39.25      1.39 o 
  -5   4   2      662.98      677.03      4.94 o 
  -4   4   2       21.82       25.11      0.77 o 
  -3   4   2     1224.52     1120.24      5.41 o 
  -2   4   2     1647.39     1735.86      8.53 o 
  -1   4   2      435.84      429.65      2.13 o 
   0   4   2      570.53      564.60      2.78 o 
   1   4   2      663.10      710.04      4.27 o 
   2   4   2      269.41      300.59      1.85 o 
   3   4   2      264.30      285.76      1.65 o 
   4   4   2     1236.17     1255.76      7.41 o 
   5   4   2      709.84      761.73      5.22 o 
   6   4   2      106.18      110.45      1.06 o 
   7   4   2       48.52       35.61      2.43 o 
   8   4   2       54.60       53.66      1.53 o 
   9   4   2       32.33       32.98      2.19 o 
  10   4   2       33.33       35.37      1.94 o 
 -11   5   2        4.99        6.10      2.07 o 
 -10   5   2       13.24       13.02      1.02 o 
  -9   5   2       11.09       10.64      0.77 o 
  -8   5   2       13.51       10.55      0.61 o 
  -7   5   2       15.32       13.70      0.69 o 
  -6   5   2      681.48      702.11      5.21 o 
  -5   5   2      584.95      575.12      4.28 o 
  -4   5   2      763.88      730.46      5.21 o 
  -3   5   2      273.99      303.96      1.68 o 
  -2   5   2      651.49      607.61      3.00 o 
  -1   5   2      225.93      228.74      1.17 o 
   0   5   2      170.13      147.83      0.93 o 
   1   5   2      160.38      188.61      1.16 o 
   2   5   2      903.25      912.23      5.83 o 
   3   5   2      909.51      906.99      4.95 o 
   4   5   2      224.25      198.81      2.53 o 
   5   5   2      302.95      310.22      2.65 o 
   6   5   2      175.65      170.71      1.81 o 
   7   5   2      150.12      135.65      2.06 o 
   8   5   2        9.23        6.87      0.88 o 
   9   5   2       38.42       36.52      1.54 o 
  10   5   2       19.70       18.69      1.40 o 
 -11   6   2       29.74       29.19      1.97 o 
 -10   6   2        3.87        2.26      0.91 o 
  -9   6   2       39.38       41.74      1.19 o 
  -8   6   2       11.39       10.20      0.64 o 
  -7   6   2      141.92      157.82      1.76 o 
  -6   6   2      109.36      101.86      1.33 o 
  -5   6   2       84.79       92.26      1.33 o 
  -4   6   2      951.71      967.85      6.78 o 
  -3   6   2      309.69      337.10      2.33 o 
  -2   6   2       49.91       44.95      0.50 o 
  -1   6   2      188.79      176.12      1.16 o 
   0   6   2      164.72      173.48      1.00 o 
   1   6   2       14.49       23.99      0.53 o 
   2   6   2      273.29      301.80      2.39 o 
   3   6   2      727.84      778.30      4.90 o 
   4   6   2     2213.33     2312.61     16.30 o 
   5   6   2       45.52       53.91      0.98 o 
   6   6   2       83.00      103.81      1.38 o 
   7   6   2        5.47        1.54      0.91 o 
   8   6   2      203.22      200.78      2.68 o 
   9   6   2      239.62      238.84      3.12 o 
  10   6   2        6.99        5.12      1.20 o 
 -11   7   2        0.71       -0.06      1.24 o 
 -10   7   2       59.81       62.80      1.71 o 
  -9   7   2        3.56        3.33      0.63 o 
  -8   7   2       31.02       27.66      1.02 o 
  -7   7   2       48.44       53.29      1.10 o 
  -6   7   2        2.56        1.34      0.50 o 
  -5   7   2      103.80       89.00      1.01 o 
  -4   7   2      114.98       91.04      1.13 o 
  -3   7   2      287.31      307.12      1.99 o 
  -2   7   2      801.35      806.89      3.96 o 
  -1   7   2       48.91       37.69      0.45 o 
   0   7   2      307.62      298.40      1.50 o 
   1   7   2      189.11      192.90      1.48 o 
   2   7   2      176.92      173.20      1.52 o 
   3   7   2     1947.92     2092.44     12.74 o 
   4   7   2      253.97      232.74      2.90 o 
   5   7   2      449.67      437.17      3.90 o 
   6   7   2        2.66        1.94      0.69 o 
   7   7   2       46.11       47.38      1.41 o 
   8   7   2       85.36       89.69      1.88 o 
   9   7   2       28.51       26.36      1.49 o 
  10   7   2        0.10        0.26      1.14 o 
 -11   8   2        1.02        0.71      1.31 o 
 -10   8   2        6.13        7.23      1.00 o 
  -9   8   2        3.87        2.70      0.65 o 
  -8   8   2       70.98       64.72      1.56 o 
  -7   8   2       49.58       41.54      1.05 o 
  -6   8   2        7.19        5.47      0.57 o 
  -5   8   2      454.43      490.36      3.45 o 
  -4   8   2      101.07      110.96      1.29 o 
  -3   8   2      473.24      505.96      3.75 o 
  -2   8   2     2816.09     2936.48     14.25 o 
  -1   8   2       56.03       59.96      0.57 o 
   0   8   2     1341.84     1438.48      6.57 o 
   1   8   2      151.88      147.83      1.07 o 
   2   8   2        9.59        6.93      0.47 o 
   3   8   2        0.13       -0.34      0.34 o 
   4   8   2       34.36       30.17      1.18 o 
   5   8   2       15.33       12.92      1.35 o 
   6   8   2      455.15      426.89      4.28 o 
   7   8   2       38.23       33.05      1.32 o 
   8   8   2       67.97       69.17      1.71 o 
   9   8   2      120.21      123.63      2.32 o 
  10   8   2       13.72       16.48      1.40 o 
 -10   9   2       23.05       21.33      1.50 o 
  -9   9   2       17.26       18.15      0.99 o 
  -8   9   2      188.64      180.53      2.05 o 
  -7   9   2        2.45        1.71      0.61 o 
  -6   9   2      175.45      180.38      1.78 o 
  -5   9   2      151.38      145.81      1.57 o 
  -4   9   2        1.05        2.18      0.43 o 
  -3   9   2      559.33      611.77      7.19 o 
  -2   9   2        3.04       -0.30      0.30 o 
  -1   9   2     2266.74     2426.23     11.80 o 
   0   9   2      335.81      326.27      1.77 o 
   1   9   2     2480.42     2679.34     16.60 o 
   2   9   2      184.35      212.31      2.15 o 
   3   9   2      106.98       94.99      1.11 o 
   4   9   2      609.96      623.90      4.62 o 
   5   9   2     1120.93     1073.95      8.71 o 
   6   9   2       12.68       12.08      0.87 o 
   7   9   2       21.02       18.80      1.51 o 
   8   9   2       39.05       33.80      1.39 o 
   9   9   2       68.66       66.05      1.83 o 
  10   9   2        3.34        3.91      1.24 o 
 -10  10   2        5.64        4.02      1.98 o 
  -9  10   2       90.35       89.56      2.35 o 
  -8  10   2        1.47        2.40      0.82 o 
  -7  10   2       13.91       12.00      0.74 o 
  -6  10   2      317.94      325.59      4.25 o 
  -5  10   2        0.93        0.44      0.51 o 
  -4  10   2      394.39      393.81      3.14 o 
  -3  10   2      549.02      560.00      5.60 o 
  -2  10   2      905.41      988.27      5.66 o 
  -1  10   2       80.52       90.70      0.99 o 
   0  10   2      186.34      185.77      1.14 o 
   1  10   2       33.35       33.94      0.51 o 
   2  10   2        6.50        5.13      0.51 o 
   3  10   2       32.12       26.74      0.87 o 
   4  10   2      280.64      266.50      2.35 o 
   5  10   2      258.24      259.44      2.39 o 
   6  10   2      478.54      478.08      6.86 o 
   7  10   2      283.93      284.45      3.34 o 
   8  10   2        0.23       -0.10      0.82 o 
   9  10   2       18.90       15.13      1.38 o 
  10  10   2       22.67       19.63      1.49 o 
 -10  11   2        8.27        4.61      1.44 o 
  -9  11   2        1.46        2.59      1.18 o 
  -8  11   2      283.73      281.03      7.64 o 
  -7  11   2       12.26       11.96      0.75 o 
  -6  11   2      852.48      864.98      6.38 o 
  -5  11   2      114.21      104.57      1.38 o 
  -4  11   2      176.88      168.53      1.72 o 
  -3  11   2        3.28        1.02      0.44 o 
  -2  11   2       46.18       59.72      0.93 o 
  -1  11   2      186.92      176.23      1.33 o 
   0  11   2      512.68      578.66      3.17 o 
   1  11   2      328.79      342.85      2.36 o 
   2  11   2      624.48      682.17      4.91 o 
   3  11   2     1137.98     1191.17      7.47 o 
   4  11   2        4.08        4.78      0.52 o 
   5  11   2       78.77       77.05      1.21 o 
   6  11   2       20.72       22.47      1.71 o 
   7  11   2        6.65        3.36      0.78 o 
   8  11   2       72.71       79.91      1.61 o 
   9  11   2       30.77       33.99      1.42 o 
  10  11   2        9.03       13.49      1.22 o 
 -10  12   2        0.05       -0.24      1.24 o 
  -9  12   2       20.58       17.98      1.40 o 
  -8  12   2        7.83        5.82      1.71 o 
  -7  12   2      225.17      236.45      2.76 o 
  -6  12   2        6.39        4.66      0.68 o 
  -5  12   2        1.30       -0.22      0.52 o 
  -4  12   2      215.54      213.13      2.05 o 
  -3  12   2        8.42        3.15      0.54 o 
  -2  12   2      874.03      920.70      7.54 o 
  -1  12   2      154.47      156.42      1.37 o 
   0  12   2       48.89       41.90      0.56 o 
   1  12   2        1.56        2.42      0.30 o 
   2  12   2      453.31      490.78      3.71 o 
   3  12   2       20.20       20.47      0.56 o 
   4  12   2      340.61      329.07      2.44 o 
   5  12   2       99.10       97.40      2.18 o 
   6  12   2      282.88      292.16      3.32 o 
   7  12   2        7.94        5.04      0.83 o 
   8  12   2        0.82        0.27      0.81 o 
   9  12   2       46.13       55.11      1.66 o 
 -10  13   2        0.16        1.44      2.16 o 
  -9  13   2       22.74       20.08      1.46 o 
  -8  13   2        0.00       -0.09      1.02 o 
  -7  13   2       64.07       56.98      1.44 o 
  -6  13   2       72.66       73.71      1.60 o 
  -5  13   2       25.71       23.71      1.12 o 
  -4  13   2     1200.44     1140.83      9.48 o 
  -3  13   2      270.45      269.67      2.77 o 
  -2  13   2      460.48      465.29      4.16 o 
  -1  13   2       48.88       45.54      0.86 o 
   0  13   2        7.88        7.20      0.37 o 
   1  13   2      113.14      116.69      1.10 o 
   2  13   2        0.04        1.16      0.27 o 
   3  13   2      186.05      175.08      2.32 o 
   4  13   2      109.43      120.36      1.41 o 
   5  13   2      392.23      359.46      4.28 o 
   6  13   2      154.04      147.18      2.16 o 
   7  13   2        2.70       -0.25      0.76 o 
   8  13   2        6.35        5.58      0.88 o 
   9  13   2      124.84      133.21      2.21 o 
  -9  14   2        1.83        2.12      1.20 o 
  -8  14   2       14.39       10.42      1.30 o 
  -7  14   2       22.33       22.72      1.23 o 
  -6  14   2      152.47      150.27      2.45 o 
  -5  14   2       71.81       62.33      1.40 o 
  -4  14   2        7.31        7.77      0.74 o 
  -3  14   2        8.70        8.38      0.69 o 
  -2  14   2        9.13        6.83      0.53 o 
  -1  14   2      240.59      234.64      2.20 o 
   0  14   2       23.15       32.07      0.69 o 
   1  14   2      311.70      295.99      2.88 o 
   2  14   2      337.67      343.79      2.44 o 
   3  14   2       60.65       66.82      1.32 o 
   4  14   2     1085.90     1060.41      7.68 o 
   5  14   2       28.28       32.69      1.70 o 
   6  14   2        0.15       -0.82      0.82 o 
   7  14   2        0.01       -0.57      0.86 o 
   8  14   2        8.22        9.36      0.95 o 
   9  14   2        4.01        1.67      0.93 o 
  -9  15   2       13.70       14.88      1.46 o 
  -8  15   2       21.95       19.24      1.43 o 
  -7  15   2        5.17        5.32      1.14 o 
  -6  15   2      474.09      456.11      5.35 o 
  -5  15   2       25.53       22.56      1.19 o 
  -4  15   2      658.14      622.95     13.14 o 
  -3  15   2      222.41      224.11      2.51 o 
  -2  15   2      122.97      110.23      1.39 o 
  -1  15   2       10.00        6.28      0.53 o 
   0  15   2      229.42      234.47      1.91 o 
   1  15   2       42.67       39.09      1.01 o 
   2  15   2       28.09       31.19      0.90 o 
   3  15   2        0.25        0.05      0.37 o 
   4  15   2      303.50      314.72      4.46 o 
   5  15   2      450.37      429.86      4.48 o 
   6  15   2        0.73       -0.18      0.85 o 
   7  15   2        6.27        6.28      0.95 o 
   8  15   2        9.34        8.12      1.09 o 
   9  15   2       20.18       20.04      1.62 o 
  -9  16   2        0.62        1.26      2.25 o 
  -8  16   2        0.75        0.29      1.11 o 
  -7  16   2        8.68        9.16      1.40 o 
  -6  16   2       75.02       79.18      1.67 o 
  -5  16   2      123.51      126.79      1.95 o 
  -4  16   2        6.23        5.75      0.78 o 
  -3  16   2      897.18      886.04      6.55 o 
  -2  16   2       94.60       84.94      1.29 o 
  -1  16   2       26.39       27.59      0.86 o 
   0  16   2       14.43       20.53      0.81 o 
   1  16   2       19.87       15.75      1.21 o 
   2  16   2      340.12      340.75      3.99 o 
   3  16   2       70.41       65.73      1.78 o 
   4  16   2      352.05      349.57      3.69 o 
   5  16   2       23.50       25.63      1.35 o 
   6  16   2        0.00       -0.70      0.80 o 
   7  16   2      288.86      308.45      3.66 o 
   8  16   2        8.15        6.82      0.99 o 
  -9  17   2        4.92        3.18      1.33 o 
  -8  17   2       22.09       20.69      1.52 o 
  -7  17   2        6.10        7.07      1.24 o 
  -6  17   2        3.80        2.85      0.82 o 
  -5  17   2      156.42      152.24      2.14 o 
  -4  17   2       29.99       28.16      1.07 o 
  -3  17   2       10.16        6.73      0.66 o 
  -2  17   2       13.21        9.06      0.65 o 
  -1  17   2       11.43        9.77      0.62 o 
   0  17   2        2.14        3.83      0.49 o 
   1  17   2      582.77      547.31      5.01 o 
   2  17   2       64.69       59.68      1.27 o 
   3  17   2       78.28       72.71      1.62 o 
   4  17   2      111.86      112.33      1.91 o 
   5  17   2       15.90       15.24      1.02 o 
   6  17   2       94.85       97.31      2.71 o 
   7  17   2       13.21       13.96      1.19 o 
   8  17   2        0.30        0.81      0.95 o 
  -8  18   2       65.76       68.72      2.32 o 
  -7  18   2        0.49        1.04      1.15 o 
  -6  18   2       78.64       66.72      2.00 o 
  -5  18   2       90.63       93.47      1.53 o 
  -4  18   2        3.82        3.40      0.67 o 
  -3  18   2      182.06      187.21      2.05 o 
  -2  18   2        2.48       -0.57      0.57 o 
  -1  18   2       53.45       55.42      1.11 o 
   0  18   2       55.00       60.86      1.01 o 
   1  18   2       15.04       11.49      0.74 o 
   2  18   2       97.20       93.77      2.13 o 
   3  18   2      325.65      301.97      4.30 o 
   4  18   2        0.39       -0.74      0.78 o 
   5  18   2        0.27        0.32      1.22 o 
   6  18   2       13.87        9.84      1.13 o 
   7  18   2       88.58       96.36      2.08 o 
   8  18   2        6.41        5.91      1.04 o 
  -8  19   2       39.86       47.64      2.16 o 
  -7  19   2        0.02       -0.20      0.96 o 
  -6  19   2       55.88       59.75      1.66 o 
  -5  19   2        1.00        1.13      0.71 o 
  -4  19   2        0.75        0.20      0.67 o 
  -3  19   2       37.60       38.10      1.11 o 
  -2  19   2       62.64       63.82      1.26 o 
  -1  19   2      143.67      152.23      1.77 o 
   0  19   2      221.57      220.10      1.96 o 
   1  19   2       73.93       56.90      1.51 o 
   2  19   2       89.25       94.07      1.76 o 
   3  19   2        2.94        3.58      0.87 o 
   4  19   2       17.54       14.77      1.06 o 
   5  19   2       49.66       53.49      1.64 o 
   6  19   2        0.01       -0.96      0.96 o 
   7  19   2       90.67       91.13      2.12 o 
  -7  20   2        5.12        3.70      1.04 o 
  -6  20   2        5.19        2.58      0.98 o 
  -5  20   2      136.75      131.10      2.52 o 
  -4  20   2       42.15       43.47      1.25 o 
  -3  20   2        1.79        2.19      0.70 o 
  -2  20   2       60.60       55.37      1.22 o 
  -1  20   2      325.83      317.22      3.77 o 
   0  20   2       41.99       36.16      1.03 o 
   1  20   2       50.31       47.23      1.52 o 
   2  20   2       36.63       32.85      1.32 o 
   3  20   2      108.21      103.21      1.87 o 
   4  20   2       48.54       51.49      1.59 o 
   5  20   2       18.70       16.60      1.18 o 
   6  20   2       45.10       53.87      2.08 o 
   7  20   2        7.56        8.49      1.22 o 
  -7  21   2        1.36        2.13      1.11 o 
  -6  21   2       36.57       42.47      1.63 o 
  -5  21   2        0.00        0.63      0.93 o 
  -4  21   2      171.88      176.01      2.10 o 
  -3  21   2       34.18       38.13      1.18 o 
  -2  21   2       93.74       98.91      1.53 o 
  -1  21   2       35.53       38.50      1.11 o 
   0  21   2       14.69        8.59      1.11 o 
   1  21   2       12.40        8.66      0.91 o 
   2  21   2      117.81      107.82      1.92 o 
   3  21   2       19.93       16.26      1.12 o 
   4  21   2       27.58       26.35      1.40 o 
   5  21   2       25.03       26.52      1.49 o 
   6  21   2       42.38       53.09      1.86 o 
  -6  22   2        0.11        0.75      1.02 o 
  -5  22   2       84.51       92.04      1.97 o 
  -4  22   2        0.11        0.49      0.88 o 
  -3  22   2        3.21        4.48      0.75 o 
  -2  22   2       23.89       24.46      1.41 o 
  -1  22   2        3.22        1.14      0.83 o 
   0  22   2        0.78        0.18      0.96 o 
   1  22   2       29.85       32.91      1.42 o 
   2  22   2      258.24      262.81      2.78 o 
   3  22   2       26.58       24.24      1.40 o 
   4  22   2      130.07      131.56      2.31 o 
   5  22   2       51.18       59.71      1.91 o 
   6  22   2       37.97       47.48      1.81 o 
  -6  23   2        0.16        0.26      1.27 o 
  -5  23   2       11.49       15.44      1.50 o 
  -4  23   2       43.15       37.18      1.94 o 
  -3  23   2       52.83       50.05      1.87 o 
  -2  23   2        9.19       11.36      0.99 o 
  -1  23   2       11.26        7.93      1.15 o 
   0  23   2       90.34       89.72      2.57 o 
   1  23   2       42.26       50.97      1.58 o 
   2  23   2       33.98       35.30      1.27 o 
   3  23   2        0.04        0.90      0.90 o 
   4  23   2       20.85       21.47      1.58 o 
   5  23   2        0.72        1.44      1.04 o 
  -5  24   2       24.69       37.80      3.06 o 
  -4  24   2       17.67       21.79      2.03 o 
  -3  24   2        9.91       13.30      1.37 o 
  -2  24   2       22.72       28.00      2.52 o 
  -1  24   2        0.41       -0.90      1.11 o 
   0  24   2        7.43        7.06      1.24 o 
   1  24   2       10.95       10.50      0.91 o 
   2  24   2       40.35       56.29      1.47 o 
   3  24   2       14.88       13.75      1.00 o 
   4  24   2       23.48       18.05      1.25 o 
  -4  25   2      103.54      121.11      4.05 o 
  -3  25   2        1.64        0.45      1.71 o 
  -2  25   2       29.07       30.62      2.43 o 
  -1  25   2        2.27       -0.72      1.62 o 
   0  25   2        0.20       -1.11      1.11 o 
   1  25   2       17.89       17.79      1.02 o 
   2  25   2       16.20       15.33      1.01 o 
   3  25   2       29.97       36.74      1.53 o 
   4  25   2       12.57       13.60      2.34 o 
  -3  26   2       19.42       24.22      2.34 o 
  -2  26   2        1.06        2.16      1.80 o 
  -1  26   2        0.02        0.18      1.62 o 
   0  26   2       29.82       30.80      2.79 o 
   1  26   2        1.75        0.65      0.99 o 
   2  26   2       25.65       17.21      1.06 o 
   0  27   2       12.61       14.25      1.56 o 
 -11   1   3       27.80       29.54      1.97 o 
 -10   1   3      176.98      180.93      2.23 o 
  -9   1   3        5.88        6.32      0.74 o 
  -8   1   3       38.46       31.77      1.06 o 
  -7   1   3       13.36        9.54      0.64 o 
  -6   1   3        5.50        3.95      0.51 o 
  -5   1   3       36.19       48.75      0.91 o 
  -4   1   3      404.54      400.03      2.58 o 
  -3   1   3       36.40       32.66      0.40 o 
  -2   1   3     1560.25     1632.55      7.15 o 
  -1   1   3     2305.05     2215.99      9.28 o 
   0   1   3      709.69      688.71      3.73 o 
   1   1   3     3101.19     3165.06     15.00 o 
   2   1   3       60.85       53.51      0.67 o 
   3   1   3        5.32        6.83      0.35 o 
   4   1   3       70.96       75.06      0.68 o 
   5   1   3        3.33        5.11      0.31 o 
   6   1   3       19.65       21.73      1.02 o 
   7   1   3      521.44      522.95      4.48 o 
   8   1   3      139.38      136.71      1.89 o 
   9   1   3      162.93      179.42      2.29 o 
  10   1   3        0.00        0.05      1.15 o 
 -11   2   3       27.50       25.84      1.55 o 
 -10   2   3       21.88       28.02      1.43 o 
  -9   2   3        0.01        0.02      0.68 o 
  -8   2   3      229.14      216.91      2.23 o 
  -7   2   3       36.88       38.61      0.83 o 
  -6   2   3      118.73      125.54      1.47 o 
  -5   2   3      551.75      521.09      3.96 o 
  -4   2   3      479.31      500.43      3.73 o 
  -3   2   3      492.17      530.87      2.48 o 
  -2   2   3       57.03       53.96      0.64 o 
  -1   2   3      328.01      298.27      1.36 o 
   0   2   3        0.46       -0.15      0.15 o 
   1   2   3     1662.22     1734.69      7.76 o 
   2   2   3     4481.79     4617.66     26.03 o 
   3   2   3       49.36       53.34      0.46 o 
   4   2   3      304.61      299.62      1.83 o 
   5   2   3      632.93      622.69      3.56 o 
   6   2   3       12.93       13.28      1.00 o 
   7   2   3      146.08      136.20      1.80 o 
   8   2   3      120.84      128.73      1.86 o 
   9   2   3       64.82       62.60      2.12 o 
  10   2   3       20.08       18.60      1.40 o 
 -11   3   3        7.37        7.20      1.55 o 
 -10   3   3       43.03       46.02      1.47 o 
  -9   3   3       53.66       47.84      1.20 o 
  -8   3   3       49.33       44.35      0.95 o 
  -7   3   3       35.02       29.14      0.94 o 
  -6   3   3        1.00        0.52      0.48 o 
  -5   3   3       68.84       85.23      1.14 o 
  -4   3   3     1724.13     1727.63     13.60 o 
  -3   3   3       50.91       62.57      0.56 o 
  -2   3   3     2407.46     2419.84     12.13 o 
  -1   3   3      135.47      143.58      1.58 o 
   0   3   3       60.23       50.58      0.47 o 
   1   3   3      323.64      313.91      1.61 o 
   2   3   3      133.62      144.36      1.01 o 
   3   3   3       96.50      114.03      0.85 o 
   4   3   3        2.73       -0.16      0.29 o 
   5   3   3      204.04      219.46      1.67 o 
   6   3   3      215.72      209.40      1.88 o 
   7   3   3       44.02       43.37      1.84 o 
   8   3   3       12.36        9.73      0.77 o 
   9   3   3       62.24       67.58      1.99 o 
  10   3   3        8.23        6.49      1.24 o 
 -11   4   3        7.81        6.14      1.07 o 
 -10   4   3       32.90       27.41      1.94 o 
  -9   4   3       44.52       37.89      1.19 o 
  -8   4   3        0.42       -0.50      0.50 o 
  -7   4   3        0.98        1.28      0.56 o 
  -6   4   3      386.36      384.32      3.15 o 
  -5   4   3       77.34       94.29      1.19 o 
  -4   4   3     6627.98     6825.22     46.81 o 
  -3   4   3       99.76       97.58      0.72 o 
  -2   4   3     6639.26     6688.52     30.67 o 
  -1   4   3       75.01       68.88      0.67 o 
   0   4   3      597.74      595.88      3.12 o 
   1   4   3      663.92      645.83      3.23 o 
   2   4   3      581.43      610.34      3.45 o 
   3   4   3      331.13      341.28      2.04 o 
   4   4   3      457.16      526.94      2.85 o 
   5   4   3       19.88       20.99      0.85 o 
   6   4   3       10.46        6.31      0.51 o 
   7   4   3      783.04      775.18      8.63 o 
   8   4   3       21.44       16.22      0.84 o 
   9   4   3      133.55      143.25      2.36 o 
  10   4   3        2.22        3.96      1.21 o 
 -11   5   3       11.72        9.74      1.16 o 
 -10   5   3       57.44       53.60      1.36 o 
  -9   5   3        0.01       -0.58      0.68 o 
  -8   5   3       23.64       20.66      1.00 o 
  -7   5   3        4.62        3.80      0.86 o 
  -6   5   3       22.33       27.48      0.89 o 
  -5   5   3      436.78      392.50      3.14 o 
  -4   5   3      949.10     1013.85      6.51 o 
  -3   5   3      725.38      788.54      3.98 o 
  -2   5   3        0.14       -0.28      0.28 o 
  -1   5   3     1308.38     1374.75      6.02 o 
   0   5   3      180.31      173.55      1.02 o 
   1   5   3     3027.30     3053.12     17.88 o 
   2   5   3      542.54      567.19      4.28 o 
   3   5   3      429.09      532.68      3.05 o 
   4   5   3     1866.27     2002.59     10.82 o 
   5   5   3      110.41      116.40      1.26 o 
   6   5   3      203.24      198.13      1.85 o 
   7   5   3       39.92       33.78      2.95 o 
   8   5   3       11.68        8.97      0.89 o 
   9   5   3        1.82        2.03      0.92 o 
  10   5   3       12.06        9.70      1.27 o 
 -11   6   3        4.43        6.58      1.07 o 
 -10   6   3        1.82        1.26      0.94 o 
  -9   6   3        5.36        5.42      0.75 o 
  -8   6   3       51.80       46.10      1.14 o 
  -7   6   3       22.10       18.29      0.87 o 
  -6   6   3      126.42      129.30      1.53 o 
  -5   6   3      111.95      119.77      1.37 o 
  -4   6   3        7.62        7.18      0.78 o 
  -3   6   3      561.64      604.85      4.68 o 
  -2   6   3      103.14       87.02      0.74 o 
  -1   6   3      355.37      341.51      2.24 o 
   0   6   3       14.33       18.68      0.37 o 
   1   6   3      865.54      867.71      4.94 o 
   2   6   3        0.02        0.29      0.18 o 
   3   6   3        1.30        1.20      0.27 o 
   4   6   3      460.14      455.98      4.07 o 
   5   6   3      138.07      136.71      1.35 o 
   6   6   3       17.25       13.46      0.66 o 
   7   6   3      433.36      423.16      4.59 o 
   8   6   3       13.04       12.25      1.21 o 
   9   6   3      159.22      160.73      2.52 o 
  10   6   3        1.34       -0.27      1.10 o 
 -11   7   3        8.05        5.77      1.04 o 
 -10   7   3        8.16        7.46      1.04 o 
  -9   7   3        0.63        0.16      0.75 o 
  -8   7   3       93.33       77.89      1.40 o 
  -7   7   3      265.26      232.11      3.30 o 
  -6   7   3      349.17      366.77      3.10 o 
  -5   7   3      251.79      260.37      2.31 o 
  -4   7   3      142.68      160.78      1.60 o 
  -3   7   3      396.76      449.02      3.02 o 
  -2   7   3      757.30      794.88      4.19 o 
  -1   7   3      771.45      778.80      3.60 o 
   0   7   3       18.46       27.63      0.45 o 
   1   7   3      267.47      266.10      1.97 o 
   2   7   3     2438.97     2743.83     22.14 o 
   3   7   3       30.18       31.16      0.52 o 
   4   7   3      710.33      763.88      5.88 o 
   5   7   3       24.54       21.47      0.83 o 
   6   7   3       85.18       78.55      1.16 o 
   7   7   3       88.16       83.85      1.67 o 
   8   7   3       79.61       77.19      1.75 o 
   9   7   3       34.18       36.55      1.39 o 
  10   7   3       14.06       14.69      1.22 o 
 -11   8   3        8.97        7.32      1.08 o 
 -10   8   3      101.32      108.42      3.27 o 
  -9   8   3       44.90       46.12      1.33 o 
  -8   8   3       19.36       25.51      1.12 o 
  -7   8   3       10.64        3.53      0.66 o 
  -6   8   3       78.01       76.75      1.24 o 
  -5   8   3       11.81        9.78      0.50 o 
  -4   8   3      308.21      354.70      2.85 o 
  -3   8   3      195.73      201.05      1.61 o 
  -2   8   3      342.30      381.66      2.38 o 
  -1   8   3      489.51      559.44      2.83 o 
   0   8   3       17.74       26.63      0.52 o 
   1   8   3     1778.09     1915.10     13.21 o 
   2   8   3      458.85      449.89      3.93 o 
   3   8   3      226.43      216.55      1.72 o 
   4   8   3      177.83      186.64      1.62 o 
   5   8   3        1.08        0.45      0.41 o 
   6   8   3      289.94      270.95      2.31 o 
   7   8   3        4.42        3.28      0.69 o 
   8   8   3       60.37       62.55      1.51 o 
   9   8   3      119.17      127.05      2.05 o 
  10   8   3        0.71        0.68      1.05 o 
 -10   9   3        3.59        4.58      0.99 o 
  -9   9   3       10.43       11.82      0.87 o 
  -8   9   3      158.47      145.96      1.85 o 
  -7   9   3       93.15       91.72      1.42 o 
  -6   9   3        1.74        2.50      0.57 o 
  -5   9   3       11.79       10.31      0.60 o 
  -4   9   3       59.07       58.45      0.99 o 
  -3   9   3      226.34      225.54      2.17 o 
  -2   9   3       55.80       46.39      0.64 o 
  -1   9   3        0.34        2.25      0.24 o 
   0   9   3      187.25      173.79      1.39 o 
   1   9   3      258.32      252.24      2.10 o 
   2   9   3       57.66       73.65      1.11 o 
   3   9   3       89.77       83.55      1.01 o 
   4   9   3      236.11      218.15      2.21 o 
   5   9   3      111.10      101.77      1.24 o 
   6   9   3        3.05        3.31      0.67 o 
   7   9   3        6.98        4.57      0.73 o 
   8   9   3       16.32       17.34      0.96 o 
   9   9   3        6.58        5.78      0.90 o 
  10   9   3       30.25       36.89      1.71 o 
 -10  10   3       74.90       71.68      3.10 o 
  -9  10   3        0.34        3.33      0.78 o 
  -8  10   3       89.00       99.46      1.62 o 
  -7  10   3        0.23        0.28      0.73 o 
  -6  10   3       19.74       25.63      0.90 o 
  -5  10   3        4.27        3.51      0.54 o 
  -4  10   3        9.88       10.02      0.56 o 
  -3  10   3       69.44       72.24      1.02 o 
  -2  10   3      209.05      244.63      1.86 o 
  -1  10   3      192.31      193.35      1.35 o 
   0  10   3     1027.04     1234.06      6.41 o 
   1  10   3      906.59      927.94      8.03 o 
   2  10   3      550.55      581.28      5.01 o 
   3  10   3      136.68      123.69      1.31 o 
   4  10   3       15.58       12.28      0.74 o 
   5  10   3       15.51       16.41      0.79 o 
   6  10   3      230.46      221.29      2.43 o 
   7  10   3       16.40       11.91      0.82 o 
   8  10   3        3.14        2.56      0.79 o 
   9  10   3        1.00        0.58      0.87 o 
 -10  11   3        0.49       -0.29      1.24 o 
  -9  11   3       43.32       42.57      2.54 o 
  -8  11   3        4.63        3.32      0.75 o 
  -7  11   3      224.78      220.87      3.78 o 
  -6  11   3        4.92        7.49      0.68 o 
  -5  11   3       41.75       30.56      1.30 o 
  -4  11   3       89.53       90.46      1.25 o 
  -3  11   3       20.10       25.12      0.78 o 
  -2  11   3        0.26        0.27      0.35 o 
  -1  11   3      634.03      653.41      3.81 o 
   0  11   3      102.13      109.56      0.91 o 
   1  11   3       36.84       28.11      0.76 o 
   2  11   3       96.58       95.76      1.40 o 
   3  11   3        8.67        5.73      0.48 o 
   4  11   3       61.55       58.04      1.00 o 
   5  11   3       62.55       55.05      1.06 o 
   6  11   3      312.44      306.23      3.03 o 
   7  11   3       77.97       70.99      1.47 o 
   8  11   3        4.17        3.93      0.83 o 
   9  11   3       42.31       40.36      1.48 o 
 -10  12   3        1.05       -0.05      1.27 o 
  -9  12   3        0.38        0.78      0.95 o 
  -8  12   3        4.23        3.33      0.75 o 
  -7  12   3        9.10        8.05      0.77 o 
  -6  12   3      517.03      471.73      5.95 o 
  -5  12   3        6.45        7.55      0.62 o 
  -4  12   3      208.09      208.48      2.04 o 
  -3  12   3       13.81       12.26      0.58 o 
  -2  12   3        0.12        0.45      0.41 o 
  -1  12   3       80.44       80.07      1.03 o 
   0  12   3      286.96      282.71      1.70 o 
   1  12   3       10.84        9.52      0.53 o 
   2  12   3       28.18       29.18      0.97 o 
   3  12   3      359.64      368.99      3.02 o 
   4  12   3      347.32      339.77      2.89 o 
   5  12   3      110.68      117.25      1.85 o 
   6  12   3      172.61      186.53      2.23 o 
   7  12   3        0.25       -0.61      0.71 o 
   8  12   3       11.06       12.03      0.95 o 
   9  12   3        6.43        8.62      0.99 o 
 -10  13   3        2.89        1.33      1.30 o 
  -9  13   3        8.37        9.05      1.34 o 
  -8  13   3       71.58       62.64      1.43 o 
  -7  13   3      287.59      264.12      2.64 o 
  -6  13   3       22.54       27.85      1.10 o 
  -5  13   3       59.66       63.03      1.20 o 
  -4  13   3       36.23       34.98      0.98 o 
  -3  13   3        4.02        3.25      0.50 o 
  -2  13   3        2.61        4.42      0.58 o 
  -1  13   3       53.20       53.35      0.86 o 
   0  13   3       18.11       23.01      0.55 o 
   1  13   3      813.97      860.49      8.49 o 
   2  13   3      399.56      404.47      3.85 o 
   3  13   3        5.68        4.97      0.52 o 
   4  13   3       80.76       75.70      1.26 o 
   5  13   3       40.41       26.18      1.21 o 
   6  13   3       77.97       71.55      1.47 o 
   7  13   3       30.32       30.52      1.22 o 
   8  13   3        4.20        5.47      0.88 o 
   9  13   3       19.39       18.04      1.08 o 
  -9  14   3        5.65        6.44      1.30 o 
  -8  14   3       32.72       29.36      2.57 o 
  -7  14   3       18.95       16.42      1.02 o 
  -6  14   3       34.13       29.82      1.06 o 
  -5  14   3       13.92       11.54      0.74 o 
  -4  14   3      245.08      257.08      2.42 o 
  -3  14   3       22.05       22.68      0.99 o 
  -2  14   3      301.84      312.50      3.06 o 
  -1  14   3       78.38       70.75      1.05 o 
   0  14   3      297.02      286.81      2.04 o 
   1  14   3      110.67      110.88      1.62 o 
   2  14   3       98.82       96.49      1.54 o 
   3  14   3      263.25      257.12      2.38 o 
   4  14   3       15.05       10.47      0.98 o 
   5  14   3      136.00      143.64      2.14 o 
   6  14   3        0.02        0.21      0.74 o 
   7  14   3        1.67        0.05      0.78 o 
   8  14   3        8.43        8.64      0.97 o 
   9  14   3        1.97        0.68      1.20 o 
  -9  15   3        1.45        1.07      1.18 o 
  -8  15   3       90.92       97.70      2.42 o 
  -7  15   3      112.24      106.08      2.18 o 
  -6  15   3       29.33       24.27      1.28 o 
  -5  15   3        5.92        3.97      0.74 o 
  -4  15   3      184.81      175.42      2.25 o 
  -3  15   3       50.45       54.35      1.26 o 
  -2  15   3       93.48       86.58      1.24 o 
  -1  15   3      819.60      786.79      5.74 o 
   0  15   3      311.03      288.58      2.19 o 
   1  15   3      316.08      312.42      2.87 o 
   2  15   3      705.09      659.11      5.88 o 
   3  15   3       28.35       24.72      0.98 o 
   4  15   3      378.81      371.22      3.82 o 
   5  15   3      259.63      243.44      2.93 o 
   6  15   3       88.66       95.54      1.81 o 
   7  15   3       37.71       40.49      1.40 o 
   8  15   3       15.54       16.53      1.09 o 
  -9  16   3        8.49        5.60      1.37 o 
  -8  16   3       12.45        9.12      1.27 o 
  -7  16   3       89.85       93.03      1.87 o 
  -6  16   3      129.25      116.09      1.97 o 
  -5  16   3        0.04       -0.42      0.69 o 
  -4  16   3      195.47      191.37      2.39 o 
  -3  16   3       21.08       21.88      1.04 o 
  -2  16   3      215.17      201.49      2.02 o 
  -1  16   3      195.20      199.32      2.12 o 
   0  16   3       26.94       25.14      0.70 o 
   1  16   3       56.27       57.40      0.73 o 
   2  16   3        3.14        2.31      0.77 o 
   3  16   3        2.22        0.41      0.73 o 
   4  16   3        0.17       -0.85      1.24 o 
   5  16   3      342.74      350.33      4.11 o 
   6  16   3        0.07        0.74      0.87 o 
   7  16   3      105.02      104.48      1.90 o 
   8  16   3        6.94        6.50      0.98 o 
  -9  17   3       31.22       35.60      1.99 o 
  -8  17   3       17.46       14.68      1.53 o 
  -7  17   3        0.17       -1.08      1.08 o 
  -6  17   3       80.14       69.57      1.62 o 
  -5  17   3       76.62       77.42      2.95 o 
  -4  17   3       37.22       40.73      1.26 o 
  -3  17   3      511.70      506.07      4.11 o 
  -2  17   3      312.42      293.53      2.64 o 
  -1  17   3       15.82       16.81      1.18 o 
   0  17   3      191.67      186.22      1.67 o 
   1  17   3       53.15       46.97      1.36 o 
   2  17   3      106.12      102.75      1.81 o 
   3  17   3      143.25      142.60      2.08 o 
   4  17   3       47.60       46.97      1.48 o 
   5  17   3      164.07      165.49      2.43 o 
   6  17   3       20.21       20.53      1.40 o 
   7  17   3       23.02       23.25      1.54 o 
   8  17   3       16.16       17.70      1.16 o 
  -8  18   3        1.71        0.24      1.24 o 
  -7  18   3       17.63       14.75      1.89 o 
  -6  18   3       36.92       29.98      1.39 o 
  -5  18   3        1.93        1.38      0.79 o 
  -4  18   3       72.32       72.99      1.36 o 
  -3  18   3       32.84       33.79      1.04 o 
  -2  18   3       62.58       64.94      1.22 o 
  -1  18   3      566.65      515.98      4.07 o 
   0  18   3       52.30       46.99      0.97 o 
   1  18   3      368.39      334.69      3.62 o 
   2  18   3        2.09        1.32      0.75 o 
   3  18   3      376.80      384.94      4.50 o 
   4  18   3       62.53       61.38      1.56 o 
   5  18   3        0.18        0.81      0.88 o 
   6  18   3       20.63       20.37      1.19 o 
   7  18   3        3.59        4.14      0.98 o 
  -8  19   3        7.79        4.16      1.30 o 
  -7  19   3       13.25       10.32      1.34 o 
  -6  19   3       31.08       31.21      1.78 o 
  -5  19   3        6.58        3.64      1.09 o 
  -4  19   3        9.39        6.78      0.74 o 
  -3  19   3       73.97       64.79      1.29 o 
  -2  19   3        3.40        2.23      0.63 o 
  -1  19   3      112.53      110.22      1.47 o 
   0  19   3       24.31       26.65      0.94 o 
   1  19   3      192.49      186.13      2.53 o 
   2  19   3        4.56        4.84      0.88 o 
   3  19   3       97.78      102.52      2.01 o 
   4  19   3      119.55      114.04      2.00 o 
   5  19   3       11.72       13.16      1.07 o 
   6  19   3       17.57       15.93      1.14 o 
   7  19   3       14.44       12.04      1.42 o 
  -7  20   3        9.91        7.62      1.71 o 
  -6  20   3        0.00       -0.90      0.90 o 
  -5  20   3        1.31        1.20      0.75 o 
  -4  20   3       25.21       23.64      1.13 o 
  -3  20   3       37.72       41.36      1.16 o 
  -2  20   3       81.97       87.64      1.42 o 
  -1  20   3       15.06       14.17      0.98 o 
   0  20   3        5.44        7.73      1.05 o 
   1  20   3        9.63        8.48      0.92 o 
   2  20   3       48.44       40.74      1.42 o 
   3  20   3       50.82       60.15      1.34 o 
   4  20   3       53.46       51.01      1.54 o 
   5  20   3       40.32       37.32      1.50 o 
   6  20   3        3.03        2.39      1.04 o 
  -7  21   3       36.15       39.01      2.57 o 
  -6  21   3       14.67       11.49      1.50 o 
  -5  21   3       14.28       13.64      1.06 o 
  -4  21   3        2.13        2.72      0.85 o 
  -3  21   3      275.26      283.88      3.27 o 
  -2  21   3       80.12       80.40      1.65 o 
  -1  21   3       45.45       44.95      1.33 o 
   0  21   3        0.43        0.61      0.99 o 
   1  21   3       62.32       52.80      1.59 o 
   2  21   3      134.86      135.28      3.05 o 
   3  21   3        0.17        0.82      0.72 o 
   4  21   3        4.70        6.11      0.96 o 
   5  21   3        5.97        4.44      1.01 o 
   6  21   3       17.95       26.69      1.52 o 
  -6  22   3        0.51       -0.27      1.44 o 
  -5  22   3       10.63        9.76      1.44 o 
  -4  22   3        1.03        3.10      0.90 o 
  -3  22   3       34.14       43.97      1.66 o 
  -2  22   3        5.78        8.86      0.95 o 
  -1  22   3       25.82       25.34      1.69 o 
   0  22   3        0.04       -1.02      1.02 o 
   1  22   3       55.48       59.87      1.64 o 
   2  22   3       36.48       44.03      1.31 o 
   3  22   3       25.53       28.27      1.24 o 
   4  22   3       48.23       48.94      1.42 o 
   5  22   3        1.13        1.77      1.05 o 
  -6  23   3        1.81        0.76      1.30 o 
  -5  23   3      119.88      135.37      2.99 o 
  -4  23   3       40.97       42.88      1.88 o 
  -3  23   3       23.07       21.41      1.53 o 
  -2  23   3      106.25      111.43      3.11 o 
  -1  23   3       34.97       45.40      1.94 o 
   0  23   3       11.18        7.02      1.21 o 
   1  23   3        1.15        0.55      0.95 o 
   2  23   3        5.70        3.02      0.82 o 
   3  23   3        0.18       -0.80      0.80 o 
   4  23   3        1.96        3.46      0.90 o 
   5  23   3       71.22       91.71      1.85 o 
  -5  24   3       75.30       79.11      2.45 o 
  -4  24   3        1.93        2.43      1.80 o 
  -3  24   3       12.78        9.09      1.98 o 
  -2  24   3        6.35        5.10      1.35 o 
  -1  24   3       26.96       26.44      1.72 o 
   0  24   3        2.30        1.22      1.15 o 
   1  24   3        3.55        2.40      0.97 o 
   2  24   3       16.29       13.57      0.98 o 
   3  24   3       32.84       39.93      1.45 o 
   4  24   3        5.59        3.20      0.93 o 
  -4  25   3        0.99        1.26      1.89 o 
  -3  25   3        0.03       -1.71      1.71 o 
  -2  25   3        3.96        4.43      1.20 o 
  -1  25   3        1.21        0.73      1.18 o 
   0  25   3        0.03       -0.39      1.18 o 
   1  25   3        0.28       -1.18      1.18 o 
   2  25   3       30.13       27.68      1.33 o 
   3  25   3       65.51       68.76      1.70 o 
  -2  26   3        2.36        3.69      1.89 o 
  -1  26   3       34.50       45.83      3.06 o 
   0  26   3        1.73        1.15      1.30 o 
   1  26   3        0.05       -0.58      1.00 o 
   2  26   3        4.49        4.04      1.06 o 
 -11   0   4       20.24       17.61      2.34 o 
 -10   0   4       26.97       27.61      1.72 o 
  -9   0   4        1.27        1.92      1.05 o 
  -8   0   4      472.28      469.45      7.83 o 
  -7   0   4       79.63       82.68      1.88 o 
  -6   0   4       44.47       40.38      1.53 o 
  -5   0   4      324.25      331.98      3.20 o 
  -4   0   4      758.63      907.57      7.74 o 
  -3   0   4      447.46      434.08      2.96 o 
  -2   0   4      956.74      904.32      5.35 o 
  -1   0   4      743.93      727.94      5.01 o 
   0   0   4     2072.37     2048.99     15.66 o 
   1   0   4      304.61      332.01      2.26 o 
   2   0   4      279.32      298.19      2.34 o 
   3   0   4        0.75        0.17      1.04 o 
   4   0   4     2568.75     2646.20     18.87 o 
   5   0   4      518.48      531.43      4.21 o 
   6   0   4     1199.60     1265.85     11.65 o 
   7   0   4      193.81      188.32      4.95 o 
   8   0   4      256.95      269.07      4.07 o 
   9   0   4       14.71       13.82      1.29 o 
  10   0   4       54.85       63.44      2.31 o 
 -11   1   4        0.54       -0.19      0.84 o 
 -10   1   4       40.64       40.49      1.34 o 
  -9   1   4      119.25      122.31      1.77 o 
  -8   1   4       16.29       19.86      1.03 o 
  -7   1   4        0.01       -0.34      0.55 o 
  -6   1   4      197.19      194.86      2.11 o 
  -5   1   4        7.18        3.39      0.39 o 
  -4   1   4      725.63      691.86      4.26 o 
  -3   1   4        4.21        1.85      0.20 o 
  -2   1   4      122.53      127.45      0.71 o 
  -1   1   4       22.38       23.53      0.32 o 
   0   1   4       60.20       56.31      0.71 o 
   1   1   4     1764.60     1856.65      9.52 o 
   2   1   4       78.69       78.08      0.89 o 
   3   1   4     1950.15     2136.18     14.26 o 
   4   1   4      392.86      404.91      2.29 o 
   5   1   4      136.59      130.72      1.06 o 
   6   1   4       63.41       63.28      1.61 o 
   7   1   4      260.56      273.90      2.50 o 
   8   1   4        7.63        8.77      0.80 o 
   9   1   4      105.27      105.36      1.64 o 
  10   1   4        2.26        2.05      0.86 o 
 -11   2   4       21.59       16.27      1.03 o 
 -10   2   4       79.33       82.24      1.61 o 
  -9   2   4        9.41       11.65      0.83 o 
  -8   2   4        6.93        9.83      0.73 o 
  -7   2   4        5.69        5.69      0.47 o 
  -6   2   4      186.63      172.72      1.58 o 
  -5   2   4      276.99      288.63      2.24 o 
  -4   2   4      182.64      189.69      1.79 o 
  -3   2   4      102.84      116.19      0.73 o 
  -2   2   4      323.56      299.55      1.42 o 
  -1   2   4      822.93      860.21      3.98 o 
   0   2   4       98.81      100.12      0.70 o 
   1   2   4      234.04      206.23      1.26 o 
   2   2   4      614.36      678.18      4.70 o 
   3   2   4      159.61      168.62      1.34 o 
   4   2   4      181.59      152.27      1.61 o 
   5   2   4      120.06      120.48      1.01 o 
   6   2   4      348.93      340.02      2.51 o 
   7   2   4      103.28       93.80      1.44 o 
   8   2   4       39.66       36.78      1.16 o 
   9   2   4       24.07       33.42      1.19 o 
  10   2   4        1.07        3.02      0.86 o 
 -11   3   4        8.77        6.41      1.07 o 
 -10   3   4      174.97      163.98      2.16 o 
  -9   3   4       45.05       46.14      1.26 o 
  -8   3   4        2.13        1.21      0.63 o 
  -7   3   4      438.21      454.14      3.74 o 
  -6   3   4       35.50       36.44      0.95 o 
  -5   3   4      185.72      197.95      1.85 o 
  -4   3   4     2835.56     3017.09     18.14 o 
  -3   3   4        0.40        0.71      0.32 o 
  -2   3   4      486.57      539.37      2.42 o 
  -1   3   4     2033.89     2144.45     10.84 o 
   0   3   4      188.01      201.29      1.20 o 
   1   3   4       89.78       95.78      0.68 o 
   2   3   4     1473.65     1601.18      9.53 o 
   3   3   4       40.18       60.90      0.60 o 
   4   3   4      182.81      188.80      1.66 o 
   5   3   4      236.06      243.49      1.46 o 
   6   3   4       28.36       22.50      0.74 o 
   7   3   4      523.38      500.55      3.93 o 
   8   3   4        2.66        2.38      0.67 o 
   9   3   4        0.95        0.13      0.68 o 
  10   3   4       37.02       42.53      1.47 o 
 -11   4   4        3.05        1.57      1.02 o 
 -10   4   4        4.84        0.73      0.82 o 
  -9   4   4       51.56       51.71      1.56 o 
  -8   4   4        0.40        0.79      0.62 o 
  -7   4   4       34.35       35.09      1.10 o 
  -6   4   4      100.17      105.98      1.39 o 
  -5   4   4      428.90      447.21      3.52 o 
  -4   4   4      888.30      946.93      6.13 o 
  -3   4   4     2002.40     2187.60     12.26 o 
  -2   4   4        0.94        2.09      0.21 o 
  -1   4   4      327.41      326.01      1.77 o 
   0   4   4        0.25        0.75      0.23 o 
   1   4   4      748.68      845.14      4.09 o 
   2   4   4     2685.00     2875.06     15.77 o 
   3   4   4      693.63      729.99      3.79 o 
   4   4   4      306.58      326.29      1.76 o 
   5   4   4      789.69      814.94      4.32 o 
   6   4   4        1.23        0.84      0.37 o 
   7   4   4      120.98      108.31      2.50 o 
   8   4   4        0.02        0.57      0.86 o 
   9   4   4        0.73        0.22      0.76 o 
  10   4   4       12.31       13.97      1.19 o 
 -11   5   4        0.19        0.40      0.99 o 
 -10   5   4        0.01       -0.77      0.77 o 
  -9   5   4       18.85       17.97      0.91 o 
  -8   5   4        0.04       -0.37      0.62 o 
  -7   5   4        5.20        5.43      0.70 o 
  -6   5   4      813.43      818.50      6.03 o 
  -5   5   4        1.50        2.93      0.53 o 
  -4   5   4     6191.09     6297.04     39.96 o 
  -3   5   4       76.99       68.98      0.74 o 
  -2   5   4      194.09      213.35      1.19 o 
  -1   5   4     1691.46     1650.50      9.00 o 
   0   5   4     1991.67     2030.52      9.41 o 
   1   5   4       38.00       39.61      0.52 o 
   2   5   4       86.66      120.58      0.98 o 
   3   5   4     1131.62     1228.89      5.83 o 
   4   5   4       32.89       28.47      0.62 o 
   5   5   4        5.74        4.05      0.69 o 
   6   5   4      196.22      176.08      1.80 o 
   7   5   4      464.08      463.97      3.73 o 
   8   5   4       82.80       90.62      1.63 o 
   9   5   4        0.32       -0.37      0.78 o 
  10   5   4       45.00       51.85      1.74 o 
 -11   6   4        0.00        1.36      1.05 o 
 -10   6   4       10.46       10.58      0.92 o 
  -9   6   4        0.67       -0.72      0.72 o 
  -8   6   4        0.00       -0.62      0.62 o 
  -7   6   4      506.05      458.04      4.26 o 
  -6   6   4        2.12        1.29      0.55 o 
  -5   6   4      685.42      658.25      5.15 o 
  -4   6   4       41.59       37.12      1.33 o 
  -3   6   4        5.56        4.17      0.71 o 
  -2   6   4       41.27       37.30      0.50 o 
  -1   6   4       96.06      105.90      0.83 o 
   0   6   4      281.61      329.18      1.80 o 
   1   6   4      170.46      168.89      1.85 o 
   2   6   4      382.90      407.83      2.88 o 
   3   6   4       60.15       46.60      1.14 o 
   4   6   4      157.52      156.19      1.09 o 
   5   6   4       51.60       43.88      0.73 o 
   6   6   4        4.07        3.75      0.70 o 
   7   6   4        6.87        6.90      1.21 o 
   8   6   4       56.85       61.92      1.97 o 
   9   6   4        1.15        0.30      0.79 o 
  10   6   4        9.30       11.27      1.53 o 
 -11   7   4      128.00      147.18      2.58 o 
 -10   7   4       10.85        9.39      0.91 o 
  -9   7   4        1.66        0.75      0.74 o 
  -8   7   4       10.84        8.64      0.86 o 
  -7   7   4      182.39      161.99      1.89 o 
  -6   7   4       11.45       13.73      0.70 o 
  -5   7   4        0.01       -0.01      0.36 o 
  -4   7   4      321.48      317.74      2.39 o 
  -3   7   4      101.20      130.37      1.30 o 
  -2   7   4       55.64       40.35      0.54 o 
  -1   7   4       19.74       25.95      0.52 o 
   0   7   4      859.25      872.94      4.70 o 
   1   7   4        3.46        0.48      0.33 o 
   2   7   4      232.64      248.91      3.35 o 
   3   7   4      441.20      472.67      3.01 o 
   4   7   4        0.09       -0.03      0.27 o 
   5   7   4        1.10       -0.23      0.37 o 
   6   7   4        0.57       -0.37      0.84 o 
   7   7   4       61.28       52.74      1.31 o 
   8   7   4       12.84       12.17      1.04 o 
   9   7   4        1.54        0.95      0.83 o 
  10   7   4        0.23        0.45      1.71 o 
 -10   8   4       53.58       54.41      1.41 o 
  -9   8   4       46.96       37.46      1.33 o 
  -8   8   4      167.37      183.36      2.44 o 
  -7   8   4       19.30       20.29      1.00 o 
  -6   8   4      238.00      237.16      2.54 o 
  -5   8   4       87.70       82.43      1.04 o 
  -4   8   4       39.40       28.94      0.71 o 
  -3   8   4       29.72       39.16      1.10 o 
  -2   8   4      529.54      599.49      3.33 o 
  -1   8   4       12.53       20.87      0.58 o 
   0   8   4     1747.50     1944.46     11.85 o 
   1   8   4      420.28      477.81      2.95 o 
   2   8   4      141.12      162.91      1.40 o 
   3   8   4       55.69       54.31      0.80 o 
   4   8   4        0.57        0.81      0.27 o 
   5   8   4      148.43      145.85      1.31 o 
   6   8   4        2.13        0.82      0.61 o 
   7   8   4       51.69       46.68      1.27 o 
   8   8   4       22.04       22.99      1.42 o 
   9   8   4        5.36        6.45      0.92 o 
 -10   9   4       37.45       43.99      1.71 o 
  -9   9   4      254.12      255.85      2.73 o 
  -8   9   4       64.43       57.51      1.48 o 
  -7   9   4        8.63        6.57      0.67 o 
  -6   9   4       94.80       89.68      1.38 o 
  -5   9   4        0.84        1.10      0.42 o 
  -4   9   4        3.50        3.19      0.42 o 
  -3   9   4       37.55       31.35      0.77 o 
  -2   9   4        9.89       11.11      0.48 o 
  -1   9   4       58.16       58.22      0.69 o 
   0   9   4       57.80       61.32      0.75 o 
   1   9   4      754.01      771.64      4.88 o 
   2   9   4      820.16      898.47      5.94 o 
   3   9   4      162.06      143.40      1.55 o 
   4   9   4      207.56      189.07      1.45 o 
   5   9   4       70.00       73.69      0.92 o 
   6   9   4       72.93       71.19      1.13 o 
   7   9   4        1.43       -0.07      0.64 o 
   8   9   4        3.05        3.76      0.83 o 
   9   9   4        0.75        0.13      0.84 o 
 -10  10   4       48.77       61.14      2.55 o 
  -9  10   4       29.28       40.19      1.36 o 
  -8  10   4       83.52       80.48      1.50 o 
  -7  10   4        0.05       -0.42      0.64 o 
  -6  10   4       60.08       48.63      1.15 o 
  -5  10   4       25.14       27.01      0.95 o 
  -4  10   4       49.54       54.40      1.01 o 
  -3  10   4        6.82       10.25      0.55 o 
  -2  10   4       20.69       22.70      0.55 o 
  -1  10   4       46.06       42.01      0.61 o 
   0  10   4       94.84       94.90      0.99 o 
   1  10   4      461.71      464.00      3.56 o 
   2  10   4      359.77      370.25      3.22 o 
   3  10   4       67.54       65.20      0.98 o 
   4  10   4      340.20      326.85      2.77 o 
   5  10   4       23.32       20.21      0.70 o 
   6  10   4      106.51      102.77      1.46 o 
   7  10   4       21.35       20.13      1.40 o 
   8  10   4       46.31       45.91      1.37 o 
   9  10   4       10.50       13.40      1.01 o 
 -10  11   4       14.14       14.68      1.23 o 
  -9  11   4       45.50       48.39      1.40 o 
  -8  11   4       10.18       11.15      0.85 o 
  -7  11   4        0.00       -0.43      0.65 o 
  -6  11   4        6.18        4.52      0.51 o 
  -5  11   4       98.90       93.72      1.22 o 
  -4  11   4       91.83       90.00      1.26 o 
  -3  11   4      238.40      240.06      2.14 o 
  -2  11   4        5.17       13.75      0.53 o 
  -1  11   4      989.21     1004.95      6.23 o 
   0  11   4      123.16      101.88      0.91 o 
   1  11   4      205.40      199.80      1.88 o 
   2  11   4        3.50        5.33      0.48 o 
   3  11   4      163.09      187.23      1.95 o 
   4  11   4      643.75      599.81      4.69 o 
   5  11   4        2.47        1.37      0.44 o 
   6  11   4      155.11      152.91      2.08 o 
   7  11   4        9.40        7.54      0.82 o 
   8  11   4       57.71       67.07      1.78 o 
   9  11   4        0.05       -0.87      0.87 o 
 -10  12   4       23.84       36.54      1.70 o 
  -9  12   4       56.03       61.96      1.50 o 
  -8  12   4        9.28        7.58      0.81 o 
  -7  12   4       10.02        7.32      0.76 o 
  -6  12   4       14.30       10.40      0.61 o 
  -5  12   4      167.00      167.04      1.91 o 
  -4  12   4        2.16        1.63      0.57 o 
  -3  12   4      203.86      204.89      1.95 o 
  -2  12   4       66.27       64.01      0.99 o 
  -1  12   4       39.62       34.28      0.54 o 
   0  12   4      191.68      189.87      1.57 o 
   1  12   4       81.41       82.18      1.16 o 
   2  12   4      301.80      285.65      2.48 o 
   3  12   4       30.89       21.85      0.95 o 
   4  12   4        7.92        7.06      0.53 o 
   5  12   4       40.08       34.16      1.12 o 
   6  12   4       21.96       20.20      1.03 o 
   7  12   4       12.99        7.31      0.81 o 
   8  12   4       21.15       23.28      1.31 o 
   9  12   4        0.00       -0.60      0.88 o 
 -10  13   4       32.68       41.96      1.77 o 
  -9  13   4       38.02       35.12      2.08 o 
  -8  13   4       14.85       16.97      0.92 o 
  -7  13   4        0.29       -0.62      0.66 o 
  -6  13   4        0.95        0.03      0.52 o 
  -5  13   4       32.38       28.55      1.39 o 
  -4  13   4      307.56      304.08      2.87 o 
  -3  13   4      591.65      578.29      4.41 o 
  -2  13   4     1361.46     1287.21      8.96 o 
  -1  13   4      326.30      337.27      2.77 o 
   0  13   4       12.53       12.72      0.64 o 
   1  13   4      220.48      225.10      2.13 o 
   2  13   4      325.63      317.52      2.76 o 
   3  13   4       68.89       70.86      1.65 o 
   4  13   4      129.90      131.13      2.85 o 
   5  13   4      174.29      166.14      2.07 o 
   6  13   4        9.12       10.05      0.83 o 
   7  13   4       19.28       12.41      0.91 o 
   8  13   4       53.03       53.75      1.56 o 
  -9  14   4       65.19       62.65      1.85 o 
  -8  14   4        5.08        7.08      0.84 o 
  -7  14   4        0.34       -0.67      0.67 o 
  -6  14   4       13.00       13.74      0.79 o 
  -5  14   4        0.50        0.23      0.61 o 
  -4  14   4       92.46       92.52      1.62 o 
  -3  14   4      628.98      620.09      6.30 o 
  -2  14   4        3.82        1.96      0.60 o 
  -1  14   4     1562.00     1511.35      9.93 o 
   0  14   4      317.37      332.77      2.49 o 
   1  14   4       59.99       54.53      1.08 o 
   2  14   4      466.16      444.01      3.62 o 
   3  14   4      395.66      360.74      3.14 o 
   4  14   4      494.59      514.05      4.15 o 
   5  14   4      192.90      176.40      2.16 o 
   6  14   4       40.56       42.03      1.46 o 
   7  14   4       34.47       30.06      1.30 o 
   8  14   4        5.10        4.26      0.91 o 
  -9  15   4        5.59        5.67      1.34 o 
  -8  15   4        7.50        9.31      1.04 o 
  -7  15   4       11.80        8.65      0.80 o 
  -6  15   4       24.18       24.79      1.04 o 
  -5  15   4       61.39       64.16      1.28 o 
  -4  15   4      177.54      162.81      1.86 o 
  -3  15   4       68.09       70.20      1.20 o 
  -2  15   4      297.53      275.24      2.84 o 
  -1  15   4       48.57       52.02      1.99 o 
   0  15   4      445.87      425.42      3.45 o 
   1  15   4       38.88       39.32      1.05 o 
   2  15   4        9.62        8.06      0.63 o 
   3  15   4        6.04        6.91      0.82 o 
   4  15   4        5.44        5.85      0.84 o 
   5  15   4       22.04       24.74      1.17 o 
   6  15   4       99.30      102.30      1.76 o 
   7  15   4       19.53       21.38      1.84 o 
   8  15   4        9.31       10.28      1.03 o 
  -9  16   4        0.29       -0.88      1.20 o 
  -8  16   4        9.11       14.82      1.43 o 
  -7  16   4       23.96       23.12      1.26 o 
  -6  16   4        8.57        6.43      0.88 o 
  -5  16   4      191.28      193.83      2.48 o 
  -4  16   4       30.60       27.84      1.23 o 
  -3  16   4       18.12       14.33      0.82 o 
  -2  16   4       96.52       84.51      1.49 o 
  -1  16   4        9.93       11.10      0.62 o 
   0  16   4      398.33      383.63      3.20 o 
   1  16   4       89.68       85.72      1.64 o 
   2  16   4      144.28      127.10      2.71 o 
   3  16   4       71.24       56.03      1.23 o 
   4  16   4       21.56       19.26      0.94 o 
   5  16   4       39.77       38.63      1.30 o 
   6  16   4       85.07       87.97      1.71 o 
   7  16   4        0.02        0.62      0.88 o 
   8  16   4       12.02       12.27      1.07 o 
  -8  17   4       34.86       38.08      3.15 o 
  -7  17   4       13.25       13.06      1.05 o 
  -6  17   4       22.85       22.77      1.23 o 
  -5  17   4      121.82      116.37      2.21 o 
  -4  17   4        5.43        4.48      0.78 o 
  -3  17   4      177.13      152.63      2.05 o 
  -2  17   4       18.48       13.81      1.03 o 
  -1  17   4        7.08        2.05      1.06 o 
   0  17   4       54.62       58.94      1.07 o 
   1  17   4       24.24       21.93      1.14 o 
   2  17   4        1.75        0.82      0.78 o 
   3  17   4        6.79        6.49      0.68 o 
   4  17   4        5.77        3.80      0.71 o 
   5  17   4       38.05       40.15      1.23 o 
   6  17   4        9.15        9.91      0.96 o 
   7  17   4      108.99      121.70      2.11 o 
  -8  18   4       77.96       90.85      2.58 o 
  -7  18   4       19.37       17.10      1.58 o 
  -6  18   4        6.54        5.61      0.90 o 
  -5  18   4       19.49       18.32      1.06 o 
  -4  18   4      149.97      151.03      2.16 o 
  -3  18   4       64.90       61.69      1.21 o 
  -2  18   4      164.29      179.33      2.28 o 
  -1  18   4       35.66       38.90      1.17 o 
   0  18   4        0.05       -0.31      0.81 o 
   1  18   4       32.45       26.03      1.28 o 
   2  18   4       39.33       34.72      1.33 o 
   3  18   4       33.92       31.56      1.35 o 
   4  18   4       23.54       19.12      1.01 o 
   5  18   4        2.83        1.87      0.74 o 
   6  18   4        1.79        0.19      0.74 o 
   7  18   4       21.38       29.02      1.57 o 
  -8  19   4        0.03        0.09      1.89 o 
  -7  19   4        3.70        5.27      1.21 o 
  -6  19   4       18.26       16.26      1.07 o 
  -5  19   4       55.35       50.03      1.47 o 
  -4  19   4       12.26       11.51      0.79 o 
  -3  19   4       17.65       13.35      0.91 o 
  -2  19   4        0.55        1.33      0.72 o 
  -1  19   4       51.71       50.54      1.31 o 
   0  19   4      379.03      353.83      8.19 o 
   1  19   4       51.71       51.32      1.52 o 
   2  19   4       19.85       15.86      1.04 o 
   3  19   4       44.67       40.98      1.22 o 
   4  19   4        8.09        6.46      0.80 o 
   5  19   4        7.70       12.29      0.95 o 
   6  19   4        4.90        2.89      0.91 o 
  -7  20   4       55.86       73.84      3.42 o 
  -6  20   4        4.69        5.79      1.15 o 
  -5  20   4       16.33       19.83      2.19 o 
  -4  20   4       40.79       40.52      1.40 o 
  -3  20   4       11.86       11.83      0.95 o 
  -2  20   4        6.03        6.79      0.82 o 
  -1  20   4      407.95      384.85      4.97 o 
   0  20   4       64.18       69.99      2.79 o 
   1  20   4       66.68       58.05      2.41 o 
   2  20   4       15.27        9.66      0.98 o 
   3  20   4        6.75        5.92      0.79 o 
   4  20   4       18.11       20.17      1.04 o 
   5  20   4       13.45       13.70      0.95 o 
   6  20   4        0.90       -0.60      1.13 o 
  -7  21   4       11.25       11.44      2.07 o 
  -6  21   4        0.60        0.27      1.76 o 
  -5  21   4        4.33        3.68      0.96 o 
  -4  21   4        9.29       10.28      1.00 o 
  -3  21   4       70.47       71.33      1.67 o 
  -2  21   4       54.21       54.69      2.34 o 
  -1  21   4        0.11        1.98      1.08 o 
   0  21   4       24.25       26.03      1.72 o 
   1  21   4        6.98        3.58      0.93 o 
   2  21   4       27.81       25.05      1.42 o 
   3  21   4        0.04       -0.76      0.76 o 
   4  21   4       27.02       28.37      1.27 o 
   5  21   4        0.62        0.32      0.83 o 
  -6  22   4        7.14        4.71      1.34 o 
  -5  22   4       93.42      100.50      2.58 o 
  -4  22   4      100.10      108.95      2.06 o 
  -3  22   4      103.07      100.43      2.45 o 
  -2  22   4        0.27        1.08      1.08 o 
  -1  22   4        0.36        0.37      1.13 o 
   0  22   4       14.78       16.13      1.37 o 
   1  22   4        6.86        5.71      1.02 o 
   2  22   4       23.62       28.15      1.46 o 
   3  22   4       15.89       12.99      0.95 o 
   4  22   4       34.52       40.54      1.41 o 
   5  22   4        3.20        2.66      1.27 o 
  -5  23   4       31.12       29.47      1.94 o 
  -4  23   4       25.47       28.32      1.75 o 
  -3  23   4      133.59      141.64      2.93 o 
  -2  23   4       19.72       11.88      1.30 o 
  -1  23   4        0.82       -0.65      1.11 o 
   0  23   4        0.00       -1.11      1.11 o 
   1  23   4       13.28       13.12      1.45 o 
   2  23   4        6.28        5.54      0.87 o 
   3  23   4        7.71        7.60      0.91 o 
   4  23   4        0.20        0.65      0.88 o 
  -4  24   4       16.66       12.43      2.07 o 
  -3  24   4       21.44       28.24      1.78 o 
  -2  24   4        4.48        6.25      1.30 o 
  -1  24   4       22.45       34.42      1.94 o 
   0  24   4        2.50        2.48      1.21 o 
   1  24   4       49.84       51.27      2.25 o 
   2  24   4       75.67       83.41      1.70 o 
   3  24   4       46.96       53.63      1.53 o 
  -3  25   4        5.72        8.37      1.98 o 
  -2  25   4       91.10      110.84      3.33 o 
  -1  25   4        8.05        9.25      2.70 o 
   0  25   4        5.56        6.89      1.34 o 
   1  25   4        5.84        4.37      1.34 o 
   2  25   4       34.02       41.27      1.45 o 
  -1  26   4       65.80       79.71      2.51 o 
   0  26   4        0.87        0.00      1.27 o 
 -11   1   5        5.08        3.27      0.86 o 
 -10   1   5        1.60       -0.06      0.76 o 
  -9   1   5        1.10       -0.29      0.72 o 
  -8   1   5        0.51        0.60      0.64 o 
  -7   1   5      112.73      103.00      1.48 o 
  -6   1   5       93.80       86.68      1.13 o 
  -5   1   5       16.15       15.19      0.54 o 
  -4   1   5       16.61       17.21      0.71 o 
  -3   1   5     1563.78     1636.04      7.83 o 
  -2   1   5      273.58      321.80      1.63 o 
  -1   1   5     1757.97     1796.88      9.03 o 
   0   1   5      559.64      581.26      3.04 o 
   1   1   5      123.24      148.17      1.09 o 
   2   1   5        5.88        4.53      0.36 o 
   3   1   5        7.02        9.52      0.39 o 
   4   1   5       87.16       70.93      0.86 o 
   5   1   5        3.88        1.76      0.35 o 
   6   1   5      102.53       97.29      1.22 o 
   7   1   5        0.24        0.16      0.55 o 
   8   1   5       86.62       96.12      1.48 o 
   9   1   5        2.27        1.63      0.66 o 
 -11   2   5        1.94        0.49      0.85 o 
 -10   2   5        7.98        6.21      0.86 o 
  -9   2   5        0.31       -0.57      0.71 o 
  -8   2   5       40.59       39.54      1.16 o 
  -7   2   5        8.01        8.40      0.72 o 
  -6   2   5      300.93      304.38      2.45 o 
  -5   2   5       15.76       16.95      0.71 o 
  -4   2   5      495.41      471.81      2.87 o 
  -3   2   5       10.48        8.63      0.29 o 
  -2   2   5     2444.45     2581.32     11.56 o 
  -1   2   5      708.41      750.49      3.61 o 
   0   2   5      330.55      309.04      2.79 o 
   1   2   5        9.77        8.85      0.37 o 
   2   2   5      119.13      121.51      1.22 o 
   3   2   5      377.14      397.74      2.65 o 
   4   2   5      324.18      337.00      2.14 o 
   5   2   5      580.31      563.28      3.16 o 
   6   2   5      151.44      147.62      1.49 o 
   7   2   5      153.22      161.80      1.80 o 
   8   2   5      102.15      103.97      1.44 o 
   9   2   5       19.69       22.84      1.41 o 
 -11   3   5       12.76       10.96      1.10 o 
 -10   3   5       56.30       55.74      1.40 o 
  -9   3   5       50.42       44.13      1.23 o 
  -8   3   5       54.76       53.95      1.23 o 
  -7   3   5       14.03       10.28      0.73 o 
  -6   3   5      219.29      215.47      1.92 o 
  -5   3   5      452.56      441.93      3.20 o 
  -4   3   5      103.50       95.11      1.18 o 
  -3   3   5      476.94      494.52      2.67 o 
  -2   3   5       36.55       37.53      0.54 o 
  -1   3   5       30.22       36.41      0.46 o 
   0   3   5     1734.33     1835.78      8.68 o 
   1   3   5       17.87       27.39      0.55 o 
   2   3   5      113.69      134.37      1.32 o 
   3   3   5      343.59      387.99      2.59 o 
   4   3   5      165.41      162.18      1.24 o 
   5   3   5       34.15       37.37      1.13 o 
   6   3   5       48.15       48.19      1.54 o 
   7   3   5        2.02        2.22      0.62 o 
   8   3   5       10.51        8.00      0.70 o 
   9   3   5        0.19        0.16      0.67 o 
 -11   4   5        3.62        1.47      0.86 o 
 -10   4   5        3.42        3.15      0.85 o 
  -9   4   5      141.91      131.80      2.73 o 
  -8   4   5        9.39        7.71      0.75 o 
  -7   4   5      349.76      334.49      3.02 o 
  -6   4   5      363.48      386.46      3.25 o 
  -5   4   5      165.14      155.89      1.64 o 
  -4   4   5     1255.71     1287.78      8.21 o 
  -3   4   5       33.62       39.99      0.58 o 
  -2   4   5       79.58       83.93      0.66 o 
  -1   4   5      120.74      122.94      0.90 o 
   0   4   5     1387.47     1510.60      8.18 o 
   1   4   5      223.79      242.24      1.43 o 
   2   4   5      196.27      234.10      1.82 o 
   3   4   5        1.97        2.91      0.50 o 
   4   4   5      242.04      213.36      1.48 o 
   5   4   5      712.65      692.83      4.25 o 
   6   4   5      728.32      724.15      4.77 o 
   7   4   5      288.71      278.30      2.33 o 
   8   4   5       59.12       52.60      1.16 o 
   9   4   5        0.00        0.01      0.71 o 
 -11   5   5       19.80       20.62      1.13 o 
 -10   5   5        4.06        5.05      0.86 o 
  -9   5   5       44.52       40.44      1.30 o 
  -8   5   5       46.91       47.42      1.21 o 
  -7   5   5        6.81        7.09      0.71 o 
  -6   5   5       40.78       40.47      1.40 o 
  -5   5   5      177.12      189.34      1.68 o 
  -4   5   5      200.25      229.29      1.93 o 
  -3   5   5       17.90       12.15      0.56 o 
  -2   5   5        6.12        3.56      0.31 o 
  -1   5   5     3043.59     3270.03     17.33 o 
   0   5   5      635.38      671.44      3.64 o 
   1   5   5      747.65      800.55      4.18 o 
   2   5   5      163.68      169.46      1.33 o 
   3   5   5      264.93      258.35      1.69 o 
   4   5   5      172.57      166.82      1.13 o 
   5   5   5        1.39        0.81      0.80 o 
   6   5   5       16.90       16.08      1.86 o 
   7   5   5       16.66       15.27      0.72 o 
   8   5   5        5.89        5.89      0.90 o 
   9   5   5        0.00       -0.20      0.79 o 
 -11   6   5        8.75       11.38      1.21 o 
 -10   6   5       53.26       54.16      1.42 o 
  -9   6   5        6.34        4.43      0.80 o 
  -8   6   5       68.70       56.76      1.28 o 
  -7   6   5       80.64       74.57      1.32 o 
  -6   6   5      660.60      679.58      5.18 o 
  -5   6   5      544.51      563.46      3.93 o 
  -4   6   5       43.58       40.32      0.77 o 
  -3   6   5      854.84      937.77      5.50 o 
  -2   6   5     2223.26     2478.17     13.09 o 
  -1   6   5        0.36        1.94      0.30 o 
   0   6   5     1360.29     1493.11      8.45 o 
   1   6   5      187.41      208.57      1.50 o 
   2   6   5       44.42       38.64      0.70 o 
   3   6   5       27.12       28.15      0.70 o 
   4   6   5       80.30       70.98      0.77 o 
   5   6   5      306.71      301.31      1.87 o 
   6   6   5       65.12       63.22      1.43 o 
   7   6   5       28.98       24.34      1.22 o 
   8   6   5        0.02       -0.73      0.73 o 
   9   6   5        0.10       -0.41      0.81 o 
 -10   7   5       61.46       65.23      1.54 o 
  -9   7   5       47.42       47.71      1.35 o 
  -8   7   5       44.38       48.82      1.22 o 
  -7   7   5      270.72      272.57      2.66 o 
  -6   7   5      260.99      266.45      2.51 o 
  -5   7   5       30.93       30.99      0.77 o 
  -4   7   5       85.90       98.10      1.12 o 
  -3   7   5      458.64      509.62      3.17 o 
  -2   7   5      196.88      199.97      1.29 o 
  -1   7   5      170.13      149.06      1.27 o 
   0   7   5        3.50        3.05      0.25 o 
   1   7   5      372.20      394.86      2.82 o 
   2   7   5      814.79      868.81      6.54 o 
   3   7   5        0.92        1.44      0.43 o 
   4   7   5        9.29        9.63      0.48 o 
   5   7   5       59.21       51.77      1.83 o 
   6   7   5       11.22       10.63      0.61 o 
   7   7   5       19.36       19.87      1.50 o 
   8   7   5       21.00       18.90      1.09 o 
   9   7   5       12.46       16.81      1.01 o 
 -10   8   5        7.40        9.60      1.03 o 
  -9   8   5        0.16        0.70      0.76 o 
  -8   8   5       35.01       32.02      1.19 o 
  -7   8   5      184.15      173.36      2.01 o 
  -6   8   5       56.68       51.17      1.14 o 
  -5   8   5       14.00       12.96      0.58 o 
  -4   8   5        2.89        2.61      0.44 o 
  -3   8   5      257.40      252.34      1.81 o 
  -2   8   5       51.51       55.15      0.59 o 
  -1   8   5       10.98       13.44      0.51 o 
   0   8   5        8.94        6.54      0.31 o 
   1   8   5      463.79      482.92      2.97 o 
   2   8   5      405.53      408.09      3.42 o 
   3   8   5      122.39      120.96      1.29 o 
   4   8   5      184.29      167.62      1.30 o 
   5   8   5      132.06      129.17      1.44 o 
   6   8   5        0.38       -0.32      0.57 o 
   7   8   5        7.25        6.58      0.76 o 
   8   8   5       13.25       11.98      0.92 o 
   9   8   5        0.00       -0.82      0.82 o 
 -10   9   5       21.02       19.02      1.09 o 
  -9   9   5       14.60       15.32      0.96 o 
  -8   9   5       13.25       10.17      0.82 o 
  -7   9   5        0.31        0.20      0.66 o 
  -6   9   5        0.46        0.32      0.57 o 
  -5   9   5       35.61       37.19      0.88 o 
  -4   9   5       26.46       22.11      0.74 o 
  -3   9   5        0.07       -0.09      0.39 o 
  -2   9   5       43.35       52.25      0.59 o 
  -1   9   5       34.76       30.85      0.67 o 
   0   9   5        5.33        4.14      0.32 o 
   1   9   5      444.90      469.68      2.95 o 
   2   9   5       54.44       56.87      0.79 o 
   3   9   5        3.88        5.84      0.39 o 
   4   9   5        5.49        4.33      0.31 o 
   5   9   5        7.83        8.60      0.70 o 
   6   9   5       91.39       90.25      1.48 o 
   7   9   5       39.20       39.55      1.25 o 
   8   9   5       33.46       32.70      1.33 o 
   9   9   5        7.69        8.55      0.97 o 
 -10  10   5        7.19        5.57      1.09 o 
  -9  10   5      106.77      113.38      1.86 o 
  -8  10   5       97.92       99.00      1.68 o 
  -7  10   5        2.48        3.17      0.69 o 
  -6  10   5       11.62       10.66      0.54 o 
  -5  10   5       31.18       31.42      0.86 o 
  -4  10   5       35.67       34.33      0.82 o 
  -3  10   5      129.77      134.64      1.34 o 
  -2  10   5        6.03        5.02      0.29 o 
  -1  10   5      789.67      819.93      5.39 o 
   0  10   5       25.12       21.52      0.81 o 
   1  10   5      405.64      421.97      2.74 o 
   2  10   5       19.80       16.59      0.62 o 
   3  10   5       14.81       12.71      0.57 o 
   4  10   5      459.66      447.49      3.25 o 
   5  10   5       19.27       16.81      0.99 o 
   6  10   5        3.82        2.81      0.68 o 
   7  10   5       39.36       41.01      1.26 o 
   8  10   5       15.50       12.94      0.94 o 
   9  10   5        9.74       10.70      1.01 o 
 -10  11   5       12.61       16.00      1.23 o 
  -9  11   5        6.78       10.67      0.94 o 
  -8  11   5        1.32        0.22      1.21 o 
  -7  11   5       24.25       26.69      1.10 o 
  -6  11   5       18.12       17.47      0.74 o 
  -5  11   5      209.95      215.01      2.18 o 
  -4  11   5      165.32      166.89      1.63 o 
  -3  11   5       20.08       22.94      1.46 o 
  -2  11   5       48.15       49.50      0.62 o 
  -1  11   5      254.31      272.96      2.15 o 
   0  11   5      200.77      202.20      1.58 o 
   1  11   5      435.75      414.11      2.75 o 
   2  11   5      328.73      312.19      3.08 o 
   3  11   5      134.75      136.52      1.98 o 
   4  11   5        2.53        2.58      0.50 o 
   5  11   5        8.57        6.48      0.58 o 
   6  11   5       23.56       21.46      1.00 o 
   7  11   5        2.18        2.18      0.73 o 
   8  11   5        3.88        2.56      0.85 o 
 -10  12   5        2.53        4.28      1.13 o 
  -9  12   5        2.71        5.15      0.88 o 
  -8  12   5        2.89        2.38      0.74 o 
  -7  12   5       47.93       45.02      1.24 o 
  -6  12   5       46.58       44.53      1.14 o 
  -5  12   5       22.06       19.61      0.85 o 
  -4  12   5      295.55      283.32      2.33 o 
  -3  12   5      267.45      247.92      2.07 o 
  -2  12   5      438.73      430.10      2.92 o 
  -1  12   5        0.01        0.51      0.42 o 
   0  12   5      102.90       87.15      0.86 o 
   1  12   5       38.81       44.76      0.90 o 
   2  12   5        6.14        5.86      0.56 o 
   3  12   5      386.08      349.27      2.78 o 
   4  12   5       90.31       83.73      1.78 o 
   5  12   5      121.71      103.03      1.47 o 
   6  12   5        2.49        2.30      0.69 o 
   7  12   5        2.37        3.46      0.79 o 
   8  12   5       26.53       27.20      1.29 o 
  -9  13   5       58.83       53.44      1.48 o 
  -8  13   5        0.01       -0.74      0.74 o 
  -7  13   5        2.15        0.71      0.70 o 
  -6  13   5      117.18      121.21      1.69 o 
  -5  13   5       19.18       15.71      0.71 o 
  -4  13   5       57.62       53.37      1.00 o 
  -3  13   5        5.26        3.98      0.55 o 
  -2  13   5      112.02      115.56      1.33 o 
  -1  13   5      104.46       96.43      1.25 o 
   0  13   5      333.40      297.25      2.64 o 
   1  13   5      483.77      471.53      3.77 o 
   2  13   5     1521.43     1480.13      9.68 o 
   3  13   5      181.10      190.33      3.99 o 
   4  13   5       16.74       16.72      0.76 o 
   5  13   5       16.88       20.54      0.85 o 
   6  13   5        3.79        5.71      0.78 o 
   7  13   5       13.79       12.60      0.89 o 
   8  13   5        4.89        3.87      0.91 o 
  -9  14   5        5.45        5.47      1.09 o 
  -8  14   5        0.16       -0.88      0.88 o 
  -7  14   5       37.98       36.41      1.23 o 
  -6  14   5       11.79        9.94      0.77 o 
  -5  14   5       14.59       14.61      0.69 o 
  -4  14   5      118.12      109.32      1.48 o 
  -3  14   5        9.78        9.08      0.71 o 
  -2  14   5      207.94      220.39      2.03 o 
  -1  14   5        3.10        1.93      0.57 o 
   0  14   5        0.06        1.36      0.56 o 
   1  14   5       34.88       41.55      1.07 o 
   2  14   5      268.70      266.28      3.04 o 
   3  14   5      333.93      317.44      3.13 o 
   4  14   5       52.89       61.12      1.18 o 
   5  14   5      124.36      108.44      1.50 o 
   6  14   5        4.77        9.87      0.85 o 
   7  14   5        0.75        0.93      0.83 o 
   8  14   5        1.11        0.26      0.88 o 
  -9  15   5       39.66       47.06      1.77 o 
  -8  15   5        2.21        0.95      0.79 o 
  -7  15   5        2.19        0.62      0.72 o 
  -6  15   5       59.42       54.61      1.29 o 
  -5  15   5        0.06       -0.56      0.56 o 
  -4  15   5       82.76       71.71      1.29 o 
  -3  15   5      694.40      665.21      6.63 o 
  -2  15   5      206.53      194.11      1.89 o 
  -1  15   5      683.55      668.88      5.85 o 
   0  15   5       24.62       22.68      0.99 o 
   1  15   5     1326.50     1280.10     10.73 o 
   2  15   5       32.61       31.82      1.31 o 
   3  15   5       90.84       73.31      1.49 o 
   4  15   5       53.80       47.69      1.23 o 
   5  15   5        5.07        5.11      0.67 o 
   6  15   5       69.66       75.62      1.60 o 
   7  15   5        0.32        0.11      0.84 o 
  -9  16   5        9.67       11.79      1.67 o 
  -8  16   5        1.30        2.26      0.83 o 
  -7  16   5       13.86       17.20      0.93 o 
  -6  16   5        8.25        7.06      0.78 o 
  -5  16   5        0.62        0.73      0.66 o 
  -4  16   5      215.09      206.41      2.16 o 
  -3  16   5        3.36        4.90      0.61 o 
  -2  16   5       82.17       72.53      1.87 o 
  -1  16   5        0.45        0.70      0.61 o 
   0  16   5      238.91      232.28      3.37 o 
   1  16   5       17.64       13.19      1.11 o 
   2  16   5        4.95        4.44      0.83 o 
   3  16   5       89.63       80.95      1.74 o 
   4  16   5       51.87       58.57      1.49 o 
   5  16   5      153.20      155.96      1.82 o 
   6  16   5       21.10       20.75      1.13 o 
   7  16   5       11.30        7.54      0.96 o 
  -8  17   5       10.22       11.53      2.07 o 
  -7  17   5        0.47        0.56      0.76 o 
  -6  17   5       77.76       76.26      1.47 o 
  -5  17   5        9.36        6.96      0.73 o 
  -4  17   5        4.66        1.36      0.82 o 
  -3  17   5       38.63       34.74      1.66 o 
  -2  17   5      163.33      154.43      2.11 o 
  -1  17   5       69.44       70.16      1.35 o 
   0  17   5       55.51       54.59      2.43 o 
   1  17   5       10.38        9.46      0.91 o 
   2  17   5       86.75       78.55      1.69 o 
   3  17   5       22.86       15.70      1.02 o 
   4  17   5       51.59       48.60      1.53 o 
   5  17   5        0.69       -0.59      0.68 o 
   6  17   5       65.81       85.75      1.74 o 
   7  17   5        3.43        6.64      0.94 o 
  -8  18   5        2.19        0.90      1.89 o 
  -7  18   5        3.03        6.36      1.26 o 
  -6  18   5        9.01        8.01      1.18 o 
  -5  18   5        4.15        4.13      1.05 o 
  -4  18   5        3.15        4.66      1.05 o 
  -3  18   5        0.02       -0.59      0.89 o 
  -2  18   5      125.38      113.79      1.80 o 
  -1  18   5        0.51       -0.49      0.99 o 
   0  18   5      488.46      466.24      5.63 o 
   1  18   5       12.41       11.87      0.98 o 
   2  18   5        1.34       -0.40      0.84 o 
   3  18   5        0.04       -0.72      0.83 o 
   4  18   5        0.76       -0.23      0.64 o 
   5  18   5        3.60        1.75      0.69 o 
   6  18   5        0.89        0.65      0.87 o 
  -7  19   5       51.04       58.29      4.46 o 
  -6  19   5        0.11        0.76      1.14 o 
  -5  19   5       24.40       22.13      2.12 o 
  -4  19   5       30.75       33.19      1.72 o 
  -3  19   5        0.96        0.01      0.72 o 
  -2  19   5       26.56       24.69      1.16 o 
  -1  19   5        1.86        2.29      1.05 o 
   0  19   5       26.96       25.07      1.56 o 
   1  19   5        1.21        0.45      0.84 o 
   2  19   5      107.07      109.64      2.09 o 
   3  19   5       54.54       52.76      1.35 o 
   4  19   5        0.10       -0.70      0.70 o 
   5  19   5       26.76       26.56      1.33 o 
   6  19   5        9.57        9.98      1.01 o 
  -7  20   5       10.12        9.73      2.07 o 
  -6  20   5        0.00        0.59      1.18 o 
  -5  20   5       29.72       31.61      1.81 o 
  -4  20   5        3.01        1.38      0.85 o 
  -3  20   5       55.88       55.92      1.53 o 
  -2  20   5       72.89       68.76      2.10 o 
  -1  20   5       25.57       27.35      1.58 o 
   0  20   5        2.53        1.89      1.08 o 
   1  20   5       24.79       24.68      1.78 o 
   2  20   5       47.26       43.55      1.55 o 
   3  20   5        9.58       11.10      0.86 o 
   4  20   5        6.10        5.50      0.85 o 
   5  20   5        3.45        1.64      0.91 o 
  -6  21   5        6.30        8.09      2.07 o 
  -5  21   5        0.76        0.94      1.77 o 
  -4  21   5        1.18        1.78      0.90 o 
  -3  21   5       67.73       70.40      2.10 o 
  -2  21   5       50.49       56.75      1.97 o 
  -1  21   5       17.99       14.85      1.30 o 
   0  21   5        0.24       -0.95      1.08 o 
   1  21   5        0.24       -0.88      0.88 o 
   2  21   5       40.62       48.92      2.03 o 
   3  21   5      123.01      144.95      2.24 o 
   4  21   5       31.88       37.73      1.33 o 
   5  21   5       22.79       24.38      1.42 o 
  -6  22   5        2.33       -0.33      1.30 o 
  -5  22   5        5.86        7.46      1.35 o 
  -4  22   5        9.65       10.99      1.85 o 
  -3  22   5        5.33        3.15      1.18 o 
  -2  22   5      118.09      131.59      2.80 o 
  -1  22   5        7.86        3.96      1.31 o 
   0  22   5        1.55        0.46      1.11 o 
   1  22   5        0.39       -0.40      0.87 o 
   2  22   5        0.17       -0.60      0.96 o 
   3  22   5       24.47       29.01      1.29 o 
   4  22   5       11.57        9.42      0.95 o 
  -5  23   5       46.13       48.27      3.15 o 
  -4  23   5       13.46       14.09      2.07 o 
  -3  23   5        6.28       11.09      1.37 o 
  -2  23   5        0.03        1.08      1.21 o 
  -1  23   5      131.01      141.11      2.89 o 
   0  23   5       56.37       60.92      2.12 o 
   1  23   5       33.29       44.20      1.92 o 
   2  23   5       12.00       15.34      1.24 o 
   3  23   5        0.38       -0.86      0.86 o 
  -4  24   5       26.45       35.40      2.03 o 
  -3  24   5        0.96        1.16      1.18 o 
  -2  24   5        0.01       -0.86      1.15 o 
  -1  24   5       64.62       80.73      2.48 o 
   0  24   5       20.45       24.48      1.69 o 
   1  24   5        0.11        0.65      1.20 o 
   2  24   5        0.12        0.63      1.06 o 
  -2  25   5        5.35        3.66      1.30 o 
  -1  25   5       86.66       94.04      2.67 o 
   0  25   5       72.68       83.98      2.47 o 
   1  25   5        3.42        2.68      1.33 o 
 -11   0   6        0.71        1.44      1.44 o 
 -10   0   6       21.08       18.28      1.43 o 
  -9   0   6      109.26      119.12      2.61 o 
  -8   0   6        0.50        0.79      1.04 o 
  -7   0   6      714.42      730.82      7.96 o 
  -6   0   6     2033.87     1982.91     16.59 o 
  -5   0   6       86.50       85.67      1.60 o 
  -4   0   6       45.86       28.72      1.10 o 
  -3   0   6      721.84      732.93      5.44 o 
  -2   0   6       68.37       63.58      0.76 o 
  -1   0   6      910.93      975.76      8.23 o 
   0   0   6     1326.81     1417.77     10.13 o 
   1   0   6       74.10       85.93      0.97 o 
   2   0   6      107.02       80.03      0.92 o 
   3   0   6       29.33       22.77      0.83 o 
   4   0   6        0.01       -0.54      0.54 o 
   5   0   6       63.21       71.03      1.46 o 
   6   0   6       62.04       49.48      1.67 o 
   7   0   6       38.46       44.08      1.51 o 
   8   0   6        2.96        3.89      0.93 o 
   9   0   6       12.57       16.08      1.60 o 
 -11   1   6        0.61       -0.85      0.85 o 
 -10   1   6        0.10       -0.78      0.78 o 
  -9   1   6       46.03       43.05      1.34 o 
  -8   1   6        4.71        5.15      0.75 o 
  -7   1   6      456.74      452.87      4.16 o 
  -6   1   6      161.22      170.83      2.15 o 
  -5   1   6      935.94      936.81      5.77 o 
  -4   1   6       25.42       27.62      0.73 o 
  -3   1   6      429.37      405.39      2.39 o 
  -2   1   6        0.07        0.27      0.19 o 
  -1   1   6      969.41     1095.54      5.92 o 
   0   1   6     1079.55     1144.34      6.68 o 
   1   1   6       53.12       62.26      0.57 o 
   2   1   6       21.97       26.72      0.38 o 
   3   1   6        0.65        0.88      0.32 o 
   4   1   6       76.90       80.82      0.97 o 
   5   1   6       13.30       15.33      0.79 o 
   6   1   6       57.84       53.96      1.01 o 
   7   1   6      146.74      146.92      1.63 o 
   8   1   6        1.61        1.04      0.64 o 
   9   1   6       12.33        7.74      0.74 o 
 -11   2   6        5.78        5.86      0.93 o 
 -10   2   6       18.13       15.34      0.97 o 
  -9   2   6       83.61       76.58      1.54 o 
  -8   2   6       20.46       20.64      1.03 o 
  -7   2   6      180.67      177.13      2.05 o 
  -6   2   6       53.97       48.63      1.05 o 
  -5   2   6      324.24      331.51      2.56 o 
  -4   2   6       34.36       34.64      0.71 o 
  -3   2   6       10.13        5.60      0.35 o 
  -2   2   6      228.95      279.01      1.61 o 
  -1   2   6      401.09      433.09      2.32 o 
   0   2   6       16.45       17.85      0.40 o 
   1   2   6       33.58       27.70      0.58 o 
   2   2   6       31.98       32.43      0.64 o 
   3   2   6        5.90        7.42      0.66 o 
   4   2   6       53.42       50.32      0.83 o 
   5   2   6      106.69      110.46      1.69 o 
   6   2   6        5.11        1.09      0.52 o 
   7   2   6       30.56       26.60      1.02 o 
   8   2   6       12.31       10.06      0.71 o 
   9   2   6        6.29        5.89      0.80 o 
 -11   3   6        0.72        0.01      0.85 o 
 -10   3   6       20.61       15.73      1.00 o 
  -9   3   6        9.48        9.18      0.96 o 
  -8   3   6      531.01      506.57      4.34 o 
  -7   3   6        0.44       -0.23      0.64 o 
  -6   3   6     1674.66     1699.95     11.82 o 
  -5   3   6       35.46       27.61      1.53 o 
  -4   3   6      180.98      154.94      1.33 o 
  -3   3   6        0.01       -0.01      0.33 o 
  -2   3   6       71.36       94.41      0.81 o 
  -1   3   6      698.12      829.58      4.24 o 
   0   3   6        2.14        1.65      0.16 o 
   1   3   6        2.71        3.34      0.33 o 
   2   3   6     1178.77     1158.26      8.97 o 
   3   3   6      817.11      808.79      5.72 o 
   4   3   6      132.04      133.93      1.27 o 
   5   3   6     2417.53     2354.54     14.08 o 
   6   3   6       27.35       23.03      1.17 o 
   7   3   6      217.82      200.66      1.92 o 
   8   3   6        5.72        4.71      0.79 o 
   9   3   6        0.11       -0.72      0.72 o 
 -11   4   6       11.22       10.01      1.01 o 
 -10   4   6        3.98        1.76      0.84 o 
  -9   4   6       10.73       10.35      0.84 o 
  -8   4   6       38.54       39.94      1.27 o 
  -7   4   6        2.06        1.72      0.93 o 
  -6   4   6      161.01      145.60      2.52 o 
  -5   4   6       60.28       60.04      0.96 o 
  -4   4   6      251.35      241.59      1.95 o 
  -3   4   6      395.02      416.01      2.97 o 
  -2   4   6      638.96      709.51      4.24 o 
  -1   4   6      178.99      206.35      1.32 o 
   0   4   6      249.19      282.83      1.50 o 
   1   4   6        0.87        0.24      0.32 o 
   2   4   6        0.26       -0.10      0.58 o 
   3   4   6       75.73       58.74      1.28 o 
   4   4   6       15.19       10.10      0.59 o 
   5   4   6       11.87       10.95      1.62 o 
   6   4   6      134.25      138.68      1.49 o 
   7   4   6       34.98       38.73      1.03 o 
   8   4   6        0.68        1.69      0.65 o 
   9   4   6       15.12       12.56      0.87 o 
 -10   5   6       27.98       27.63      1.25 o 
  -9   5   6       53.49       49.60      1.30 o 
  -8   5   6      180.13      180.53      2.15 o 
  -7   5   6       24.03       19.91      0.92 o 
  -6   5   6      611.59      620.72      6.97 o 
  -5   5   6        0.57       -0.17      0.56 o 
  -4   5   6       11.22        7.50      0.46 o 
  -3   5   6      160.56      157.18      1.15 o 
  -2   5   6       34.19       31.65      0.67 o 
  -1   5   6      135.95      141.08      1.11 o 
   0   5   6       11.32       13.41      0.43 o 
   1   5   6       92.11      106.02      0.82 o 
   2   5   6       37.20       33.52      0.61 o 
   3   5   6      277.52      277.37      2.42 o 
   4   5   6      499.62      489.72      2.97 o 
   5   5   6      629.94      561.97      4.39 o 
   6   5   6      279.36      264.08      2.18 o 
   7   5   6       14.00       11.31      0.77 o 
   8   5   6      247.56      244.12      2.52 o 
   9   5   6        3.31        5.90      0.89 o 
 -10   6   6       16.95       18.31      1.06 o 
  -9   6   6        0.17        0.79      0.78 o 
  -8   6   6       21.78       26.59      1.17 o 
  -7   6   6      129.44      132.01      1.74 o 
  -6   6   6     1110.73     1132.63      8.16 o 
  -5   6   6       89.57       79.76      1.08 o 
  -4   6   6       81.76       64.19      0.95 o 
  -3   6   6       12.45       15.20      0.80 o 
  -2   6   6      224.63      264.85      2.03 o 
  -1   6   6      250.47      254.99      1.89 o 
   0   6   6      142.47      169.36      1.28 o 
   1   6   6      121.30      117.39      1.03 o 
   2   6   6       57.79       63.45      0.81 o 
   3   6   6      167.85      164.19      2.14 o 
   4   6   6      142.22      124.95      1.59 o 
   5   6   6        0.90        2.11      0.68 o 
   6   6   6        0.79        1.00      0.52 o 
   7   6   6       49.60       42.98      1.27 o 
   8   6   6        2.99        2.63      0.83 o 
   9   6   6      116.31      138.54      2.47 o 
 -10   7   6       19.83       15.29      1.01 o 
  -9   7   6        0.97       -0.27      0.79 o 
  -8   7   6      333.13      323.75      3.12 o 
  -7   7   6       20.97       20.64      0.99 o 
  -6   7   6      578.67      576.00      4.56 o 
  -5   7   6        0.01       -0.63      0.63 o 
  -4   7   6       88.95       83.32      1.07 o 
  -3   7   6      398.75      405.92      2.64 o 
  -2   7   6      681.85      724.51      4.80 o 
  -1   7   6      168.13      177.87      1.48 o 
   0   7   6      814.75      789.20      4.63 o 
   1   7   6      475.41      454.04      3.24 o 
   2   7   6        7.56        7.42      0.52 o 
   3   7   6       55.74       50.06      0.94 o 
   4   7   6       31.39       26.47      1.19 o 
   5   7   6      429.34      395.67      3.03 o 
   6   7   6       34.73       32.53      0.97 o 
   7   7   6       73.58       72.37      1.49 o 
   8   7   6        3.61       -0.42      0.79 o 
   9   7   6        0.01        1.56      0.88 o 
 -10   8   6        1.71        1.19      0.84 o 
  -9   8   6        1.78        1.44      0.81 o 
  -8   8   6      105.51      100.16      1.68 o 
  -7   8   6       32.70       34.58      1.20 o 
  -6   8   6      473.43      467.14      3.47 o 
  -5   8   6        6.82        4.66      0.82 o 
  -4   8   6       46.18       44.24      0.88 o 
  -3   8   6       42.67       32.53      0.67 o 
  -2   8   6       24.32       28.03      0.71 o 
  -1   8   6      300.35      296.64      2.20 o 
   0   8   6      352.56      337.28      2.17 o 
   1   8   6       13.23       15.63      0.87 o 
   2   8   6      104.76       93.50      1.31 o 
   3   8   6       31.54       32.74      0.93 o 
   4   8   6        9.25        7.93      0.58 o 
   5   8   6        4.02        4.44      1.15 o 
   6   8   6        0.00        0.24      0.63 o 
   7   8   6       11.10       11.98      0.84 o 
   8   8   6        6.66        5.60      0.85 o 
 -10   9   6        7.81        6.36      0.92 o 
  -9   9   6      215.49      220.38      2.58 o 
  -8   9   6        3.61        5.88      0.79 o 
  -7   9   6      116.04      115.18      1.68 o 
  -6   9   6       51.87       49.24      1.15 o 
  -5   9   6      152.23      161.77      1.83 o 
  -4   9   6      217.42      200.97      1.81 o 
  -3   9   6       66.44       59.25      0.86 o 
  -2   9   6      157.25      153.16      1.45 o 
  -1   9   6      112.58       96.81      1.06 o 
   0   9   6      863.36      929.35      5.47 o 
   1   9   6      199.99      189.02      1.48 o 
   2   9   6       61.11       52.03      1.06 o 
   3   9   6      130.89      127.37      1.63 o 
   4   9   6       32.53       25.40      1.04 o 
   5   9   6        0.00       -0.54      0.54 o 
   6   9   6       21.63       23.08      1.31 o 
   7   9   6       73.49       83.87      1.57 o 
   8   9   6       10.29       10.04      0.92 o 
 -10  10   6       14.73       13.32      1.02 o 
  -9  10   6        4.65        6.07      0.88 o 
  -8  10   6       78.38       80.66      1.54 o 
  -7  10   6        0.75        0.23      0.70 o 
  -6  10   6       57.99       53.41      1.24 o 
  -5  10   6      103.08       92.18      2.59 o 
  -4  10   6     1274.58     1217.63      9.00 o 
  -3  10   6      109.97      114.90      1.24 o 
  -2  10   6        3.11        1.04      0.40 o 
  -1  10   6      176.42      175.68      1.57 o 
   0  10   6        3.64        3.26      0.34 o 
   1  10   6      408.48      404.34      2.65 o 
   2  10   6       17.88       16.95      0.94 o 
   3  10   6       16.88       17.36      0.64 o 
   4  10   6       50.71       49.27      0.96 o 
   5  10   6        0.11        0.25      0.55 o 
   6  10   6       13.02        8.99      0.77 o 
   7  10   6        2.91        1.96      0.77 o 
   8  10   6        2.70        1.07      0.82 o 
 -10  11   6        1.16        0.82      0.89 o 
  -9  11   6        0.89        1.64      0.86 o 
  -8  11   6       29.10       32.31      1.86 o 
  -7  11   6       14.14       10.61      1.01 o 
  -6  11   6       33.63       32.44      1.19 o 
  -5  11   6      311.97      292.03      3.41 o 
  -4  11   6       15.11       10.68      0.59 o 
  -3  11   6       37.70       31.18      0.78 o 
  -2  11   6      366.15      356.11      2.71 o 
  -1  11   6      122.44      128.03      1.34 o 
   0  11   6     1935.05     1935.46     16.04 o 
   1  11   6      153.37      137.49      1.22 o 
   2  11   6       84.79       93.36      1.14 o 
   3  11   6      256.01      251.47      2.20 o 
   4  11   6       55.80       52.19      0.96 o 
   5  11   6        3.90        1.65      0.60 o 
   6  11   6        0.12       -0.29      0.65 o 
   7  11   6       11.53       13.89      0.95 o 
   8  11   6        5.02        7.00      0.91 o 
  -9  12   6       23.87       20.04      1.07 o 
  -8  12   6       14.82       15.45      0.95 o 
  -7  12   6       10.86       10.73      0.87 o 
  -6  12   6      264.97      247.98      2.50 o 
  -5  12   6       19.34       15.97      0.68 o 
  -4  12   6      118.19      122.50      1.41 o 
  -3  12   6      132.25      131.19      1.37 o 
  -2  12   6       24.41       18.60      0.84 o 
  -1  12   6      103.19       98.22      1.18 o 
   0  12   6      231.81      214.72      1.89 o 
   1  12   6       77.84       84.06      0.99 o 
   2  12   6      137.93      134.85      1.47 o 
   3  12   6       42.55       35.04      1.53 o 
   4  12   6       51.15       52.66      1.02 o 
   5  12   6       38.72       30.96      1.09 o 
   6  12   6        1.65        0.86      0.69 o 
   7  12   6        9.30        8.35      0.86 o 
   8  12   6        2.18        0.57      0.83 o 
  -9  13   6        1.77        0.80      0.83 o 
  -8  13   6       21.01       21.16      1.08 o 
  -7  13   6       34.40       29.19      1.18 o 
  -6  13   6        1.49        2.22      0.67 o 
  -5  13   6       66.05       66.51      1.17 o 
  -4  13   6      220.07      225.86      2.05 o 
  -3  13   6      633.48      637.52      4.43 o 
  -2  13   6       10.89        7.29      0.65 o 
  -1  13   6        5.39        4.28      0.62 o 
   0  13   6      645.20      635.16      4.40 o 
   1  13   6      462.56      430.98      4.44 o 
   2  13   6     1105.69     1077.68      8.32 o 
   3  13   6      443.82      408.53      6.25 o 
   4  13   6      428.91      431.68      3.36 o 
   5  13   6       50.93       38.86      1.17 o 
   6  13   6       31.81       40.42      1.52 o 
   7  13   6       61.32       63.50      1.55 o 
  -9  14   6        7.48        3.76      1.05 o 
  -8  14   6        1.87       -0.70      0.81 o 
  -7  14   6        6.73        8.78      0.88 o 
  -6  14   6       47.48       47.47      1.26 o 
  -5  14   6        4.99        2.88      0.58 o 
  -4  14   6      171.60      167.65      1.74 o 
  -3  14   6       10.25        7.13      0.72 o 
  -2  14   6       77.71       74.39      1.34 o 
  -1  14   6      742.17      723.69      5.01 o 
   0  14   6      347.51      345.73      3.11 o 
   1  14   6      124.84      117.59      1.90 o 
   2  14   6        6.84        7.07      0.78 o 
   3  14   6        1.39        0.96      0.73 o 
   4  14   6       74.43       81.27      1.63 o 
   5  14   6       23.88       20.95      1.29 o 
   6  14   6        8.89        9.16      0.87 o 
   7  14   6        0.77        0.91      0.84 o 
  -9  15   6       13.46       13.64      1.50 o 
  -8  15   6        0.02       -0.91      0.91 o 
  -7  15   6       48.34       47.19      1.59 o 
  -6  15   6       10.47        9.09      1.38 o 
  -5  15   6      278.41      265.60      2.76 o 
  -4  15   6       50.13       50.20      1.24 o 
  -3  15   6      286.51      268.00      3.37 o 
  -2  15   6      350.19      348.12      4.08 o 
  -1  15   6      122.08      115.57      1.63 o 
   0  15   6       99.54       93.82      1.93 o 
   1  15   6        0.17       -0.41      0.71 o 
   2  15   6       49.34       43.89      1.26 o 
   3  15   6       41.16       30.43      1.18 o 
   4  15   6        4.07        5.67      0.68 o 
   5  15   6        1.03        0.99      0.75 o 
   6  15   6       47.81       47.70      1.44 o 
   7  15   6        6.95        8.02      0.97 o 
  -8  16   6       16.35       16.58      1.16 o 
  -7  16   6        3.61        2.37      0.93 o 
  -6  16   6        0.26        0.29      0.83 o 
  -5  16   6      117.86      110.05      1.75 o 
  -4  16   6       91.55       89.74      1.54 o 
  -3  16   6       22.05       23.59      1.08 o 
  -2  16   6      133.20      123.17      1.72 o 
  -1  16   6        7.00        4.76      0.71 o 
   0  16   6       54.82       49.84      1.58 o 
   1  16   6        7.45        2.82      0.77 o 
   2  16   6       61.10       64.64      1.51 o 
   3  16   6        9.66       11.10      0.96 o 
   4  16   6       36.59       38.81      1.22 o 
   5  16   6        0.77       -0.63      0.74 o 
   6  16   6        0.34       -0.66      0.81 o 
   7  16   6        4.38        7.28      1.54 o 
  -8  17   6        4.33        4.55      1.04 o 
  -7  17   6        0.80        0.53      0.91 o 
  -6  17   6        1.29        0.07      0.85 o 
  -5  17   6        8.38        8.82      0.83 o 
  -4  17   6       25.20       19.01      0.93 o 
  -3  17   6        0.77        0.29      0.70 o 
  -2  17   6      215.76      210.74      4.28 o 
  -1  17   6        2.21       -0.58      0.95 o 
   0  17   6      157.39      158.55      2.41 o 
   1  17   6       15.62       12.46      1.39 o 
   2  17   6       58.93       73.60      1.59 o 
   3  17   6        0.62       -0.05      0.79 o 
   4  17   6        0.04       -0.15      0.65 o 
   5  17   6        0.21       -0.79      0.79 o 
   6  17   6       44.42       53.29      1.58 o 
  -7  18   6        5.03        5.34      1.02 o 
  -6  18   6       19.70       20.44      1.24 o 
  -5  18   6       12.86        9.88      1.17 o 
  -4  18   6      163.54      168.65      2.18 o 
  -3  18   6       13.66       10.17      1.18 o 
  -2  18   6       26.96       28.19      1.58 o 
  -1  18   6       84.49       80.91      2.13 o 
   0  18   6        0.03       -0.12      1.01 o 
   1  18   6      141.70      132.75      2.01 o 
   2  18   6        0.94        0.59      1.39 o 
   3  18   6        6.76        5.71      0.89 o 
   4  18   6        2.61        0.98      0.78 o 
   5  18   6        1.15        0.79      0.83 o 
   6  18   6        4.59        6.71      0.97 o 
  -7  19   6       25.93       24.43      2.57 o 
  -6  19   6        1.96        1.42      1.18 o 
  -5  19   6        2.89        1.58      1.15 o 
  -4  19   6       28.26       25.54      2.60 o 
  -3  19   6       20.24       19.81      1.37 o 
  -2  19   6      230.96      240.29      4.23 o 
  -1  19   6      123.51      134.84      2.70 o 
   0  19   6       22.34       18.69      1.30 o 
   1  19   6       73.23       77.63      1.84 o 
   2  19   6       41.04       42.52      1.43 o 
   3  19   6       21.45       19.21      1.72 o 
   4  19   6        0.97        0.24      0.81 o 
   5  19   6        1.51        1.38      0.85 o 
  -6  20   6       40.27       39.59      1.98 o 
  -5  20   6        2.17        3.32      1.18 o 
  -4  20   6        1.14       -1.15      1.46 o 
  -3  20   6        8.73       10.38      1.27 o 
  -2  20   6       88.92       83.48      2.32 o 
  -1  20   6      132.22      137.13      3.83 o 
   0  20   6        2.53        3.91      1.14 o 
   1  20   6       65.28       68.37      2.01 o 
   2  20   6        6.41        5.72      0.92 o 
   3  20   6       66.54       77.94      1.98 o 
   4  20   6       58.20       64.78      2.25 o 
   5  20   6       10.49       11.03      1.01 o 
  -6  21   6       22.81       28.97      1.84 o 
  -5  21   6       10.04        7.97      1.24 o 
  -4  21   6        0.04        1.49      1.15 o 
  -3  21   6        0.98        1.46      1.18 o 
  -2  21   6      233.61      229.28      3.92 o 
  -1  21   6       27.26       25.32      1.80 o 
   0  21   6       40.34       45.58      1.91 o 
   1  21   6        2.35        1.91      1.11 o 
   2  21   6        0.89        2.02      0.90 o 
   3  21   6        7.03        8.05      1.08 o 
   4  21   6        0.07       -0.46      0.90 o 
  -5  22   6        6.35        6.58      1.53 o 
  -4  22   6        0.00        0.61      1.11 o 
  -3  22   6        6.23        5.19      1.27 o 
  -2  22   6       39.65       48.66      2.07 o 
  -1  22   6        0.86       -1.18      1.18 o 
   0  22   6       12.31       15.17      1.40 o 
   1  22   6        7.03        7.41      1.24 o 
   2  22   6       12.68       14.81      1.10 o 
   3  22   6       20.81       24.70      2.19 o 
  -4  23   6        6.52        6.00      1.44 o 
  -3  23   6        0.72        0.45      1.21 o 
  -2  23   6        0.79        1.18      1.31 o 
  -1  23   6        0.00       -0.91      1.18 o 
   0  23   6        8.60        7.09      1.33 o 
   1  23   6        1.39        2.71      1.62 o 
   2  23   6       54.14       64.73      2.62 o 
  -3  24   6       28.35       32.37      2.04 o 
  -2  24   6       32.74       39.67      2.10 o 
  -1  24   6        0.01        1.00      1.23 o 
   0  24   6        2.41        1.57      1.27 o 
   1  24   6       34.51       43.15      2.39 o 
 -10   1   7        2.62        4.73      0.90 o 
  -9   1   7       48.32       47.27      1.35 o 
  -8   1   7      183.58      184.41      2.81 o 
  -7   1   7      645.37      642.71      5.07 o 
  -6   1   7      125.69      120.97      1.60 o 
  -5   1   7       45.27       49.46      1.05 o 
  -4   1   7       80.57       84.75      1.07 o 
  -3   1   7       21.78       15.98      0.59 o 
  -2   1   7      779.94      763.27      4.25 o 
  -1   1   7       25.13       25.03      0.56 o 
   0   1   7        0.47        0.58      0.25 o 
   1   1   7      992.88      959.34      5.72 o 
   2   1   7       71.29       54.33      0.60 o 
   3   1   7      387.73      364.86      2.56 o 
   4   1   7        1.40       -0.47      0.47 o 
   5   1   7      374.04      353.71      2.64 o 
   6   1   7      125.94      115.14      1.37 o 
   7   1   7       37.39       30.24      1.00 o 
   8   1   7       14.13       17.36      1.22 o 
 -10   2   7       58.64       57.09      2.57 o 
  -9   2   7       12.16        8.48      0.89 o 
  -8   2   7       26.09       21.68      1.02 o 
  -7   2   7       64.33       59.27      1.32 o 
  -6   2   7        0.69       -0.61      0.63 o 
  -5   2   7       32.95       27.41      1.39 o 
  -4   2   7       51.24       46.49      0.87 o 
  -3   2   7     1503.24     1532.68      8.77 o 
  -2   2   7        1.63        0.52      0.45 o 
  -1   2   7       29.61       27.64      0.48 o 
   0   2   7      116.68      109.55      0.95 o 
   1   2   7       51.10       44.36      0.63 o 
   2   2   7       18.75       16.11      0.53 o 
   3   2   7       53.83       53.01      1.11 o 
   4   2   7      113.48       99.39      1.25 o 
   5   2   7       61.28       58.76      1.07 o 
   6   2   7        2.12        2.99      0.55 o 
   7   2   7       82.25       79.11      1.28 o 
   8   2   7       22.87       15.39      0.79 o 
 -10   3   7       12.76       10.70      0.97 o 
  -9   3   7       15.34       10.36      0.89 o 
  -8   3   7       58.19       53.63      1.38 o 
  -7   3   7        0.40       -0.94      1.27 o 
  -6   3   7       98.31       93.76      1.68 o 
  -5   3   7      125.68      119.69      1.53 o 
  -4   3   7      400.67      385.82      2.85 o 
  -3   3   7        1.28        0.13      0.39 o 
  -2   3   7      360.75      355.34      2.32 o 
  -1   3   7       14.83       21.77      0.45 o 
   0   3   7       96.60       96.21      0.83 o 
   1   3   7        0.08        0.45      0.36 o 
   2   3   7      147.46      140.69      1.50 o 
   3   3   7      180.55      172.41      1.44 o 
   4   3   7      604.10      604.45      3.99 o 
   5   3   7      154.89      152.66      1.51 o 
   6   3   7       88.81       94.05      1.25 o 
   7   3   7       64.45       65.04      1.32 o 
   8   3   7        1.64        0.79      0.71 o 
 -10   4   7       16.06       10.82      0.95 o 
  -9   4   7        5.67        5.00      0.82 o 
  -8   4   7        1.83        1.62      0.77 o 
  -7   4   7      197.43      191.72      2.44 o 
  -6   4   7       56.59       51.91      1.16 o 
  -5   4   7     1582.79     1575.22     10.08 o 
  -4   4   7      105.80      109.78      1.21 o 
  -3   4   7       84.40       95.88      0.85 o 
  -2   4   7       63.69       56.22      0.83 o 
  -1   4   7        4.49        3.18      0.26 o 
   0   4   7        0.68       -0.16      0.20 o 
   1   4   7        3.55        5.17      0.44 o 
   2   4   7      317.03      339.44      3.21 o 
   3   4   7      448.43      401.05      3.71 o 
   4   4   7        1.17        4.19      0.43 o 
   5   4   7      148.96      143.10      1.46 o 
   6   4   7       21.67       18.53      0.85 o 
   7   4   7      153.37      159.34      1.92 o 
   8   4   7       79.90       95.09      2.17 o 
 -10   5   7        3.99        5.07      0.91 o 
  -9   5   7       25.48       26.85      1.24 o 
  -8   5   7      430.90      424.89      3.77 o 
  -7   5   7       68.94       64.16      1.56 o 
  -6   5   7       97.27       93.41      1.45 o 
  -5   5   7      371.50      362.16      3.16 o 
  -4   5   7       28.15       25.65      0.79 o 
  -3   5   7      104.37      103.77      0.87 o 
  -2   5   7      118.06      153.51      1.84 o 
  -1   5   7      191.56      208.26      1.50 o 
   0   5   7      353.06      376.22      2.02 o 
   1   5   7        0.22        3.51      0.40 o 
   2   5   7       25.02       25.08      1.21 o 
   3   5   7       59.12       56.23      1.33 o 
   4   5   7      133.59      112.97      1.53 o 
   5   5   7       86.94       75.26      1.07 o 
   6   5   7       52.34       44.78      0.99 o 
   7   5   7        8.13       11.44      1.08 o 
   8   5   7       57.14       65.77      1.70 o 
 -10   6   7        0.13       -0.84      0.84 o 
  -9   6   7        4.12        6.01      0.88 o 
  -8   6   7       25.80       21.25      1.06 o 
  -7   6   7      170.01      175.81      2.08 o 
  -6   6   7        3.89        1.51      0.62 o 
  -5   6   7      301.41      289.45      2.37 o 
  -4   6   7      177.83      182.12      1.67 o 
  -3   6   7      237.35      233.02      1.70 o 
  -2   6   7        9.25        7.90      0.43 o 
  -1   6   7      423.48      446.49      3.07 o 
   0   6   7      319.53      309.83      2.01 o 
   1   6   7       79.93       83.15      0.79 o 
   2   6   7     1710.74     1692.07     13.03 o 
   3   6   7      343.28      296.08      3.03 o 
   4   6   7      207.23      186.08      2.22 o 
   5   6   7      108.67      103.56      1.30 o 
   6   6   7        0.05        0.51      0.60 o 
   7   6   7       25.19       26.18      1.54 o 
   8   6   7        0.57        0.45      0.80 o 
 -10   7   7        0.04       -0.81      1.26 o 
  -9   7   7       44.68       44.33      2.00 o 
  -8   7   7      146.58      140.59      1.96 o 
  -7   7   7       83.15       89.02      1.55 o 
  -6   7   7       85.97       77.99      1.31 o 
  -5   7   7        0.86       -0.48      0.48 o 
  -4   7   7        0.60       -0.43      0.43 o 
  -3   7   7       78.80       69.32      0.82 o 
  -2   7   7       91.69       96.91      1.10 o 
  -1   7   7      136.75      128.79      1.22 o 
   0   7   7       41.47       34.03      0.60 o 
   1   7   7       49.92       48.10      0.82 o 
   2   7   7      199.13      194.53      1.63 o 
   3   7   7       30.24       25.80      1.92 o 
   4   7   7       87.74       77.57      1.14 o 
   5   7   7       72.90       62.17      1.17 o 
   6   7   7      250.32      224.58      2.45 o 
   7   7   7        3.44        4.16      0.77 o 
   8   7   7        0.02        0.54      0.84 o 
 -10   8   7        9.12       13.40      1.03 o 
  -9   8   7        0.02        1.27      0.84 o 
  -8   8   7       75.23       71.84      1.51 o 
  -7   8   7      149.24      161.24      2.51 o 
  -6   8   7        6.63        7.70      1.00 o 
  -5   8   7       28.29       18.18      0.75 o 
  -4   8   7      515.74      518.18      4.68 o 
  -3   8   7       28.77       31.56      0.65 o 
  -2   8   7      104.83      111.42      1.21 o 
  -1   8   7       30.73       26.63      1.28 o 
   0   8   7      470.69      491.54      3.05 o 
   1   8   7       89.48       85.35      1.05 o 
   2   8   7      454.88      429.39      3.63 o 
   3   8   7       18.14       12.53      1.48 o 
   4   8   7        4.68        2.86      0.62 o 
   5   8   7       97.28       93.33      1.39 o 
   6   8   7       20.32       11.93      0.76 o 
   7   8   7        0.09       -0.45      0.72 o 
   8   8   7        6.37        8.95      1.16 o 
 -10   9   7       32.58       29.80      1.46 o 
  -9   9   7       69.04       74.92      1.64 o 
  -8   9   7       62.52       52.51      1.38 o 
  -7   9   7       21.63       21.52      1.08 o 
  -6   9   7      129.39      114.01      2.57 o 
  -5   9   7      195.11      200.24      2.67 o 
  -4   9   7      213.32      223.23      1.95 o 
  -3   9   7      198.14      197.55      2.05 o 
  -2   9   7       71.38       70.82      1.15 o 
  -1   9   7      499.67      514.73      3.59 o 
   0   9   7       91.56       89.96      1.05 o 
   1   9   7       19.96       22.48      0.67 o 
   2   9   7       25.77       30.76      1.52 o 
   3   9   7      367.13      334.05      3.05 o 
   4   9   7      307.02      300.34      2.78 o 
   5   9   7        3.43        1.33      0.84 o 
   6   9   7       34.15       34.38      1.16 o 
   7   9   7        4.04        2.67      0.74 o 
   8   9   7       13.54       16.83      1.38 o 
  -9  10   7       22.11       31.15      1.37 o 
  -8  10   7       79.40       73.61      1.57 o 
  -7  10   7       71.10       68.01      1.42 o 
  -6  10   7        1.63        0.42      0.65 o 
  -5  10   7       58.67       57.79      1.08 o 
  -4  10   7      134.04      134.46      1.45 o 
  -3  10   7      369.23      370.47      3.26 o 
  -2  10   7      546.58      530.14      3.76 o 
  -1  10   7      100.28       94.49      1.12 o 
   0  10   7      981.84      973.67      5.75 o 
   1  10   7       34.32       28.50      0.61 o 
   2  10   7      148.08      132.44      1.69 o 
   3  10   7       76.78       92.93      1.86 o 
   4  10   7        4.65        7.56      0.58 o 
   5  10   7       13.63       14.23      0.83 o 
   6  10   7        2.90        2.38      0.71 o 
   7  10   7        6.47        3.15      0.80 o 
   8  10   7       61.43       69.76      2.45 o 
  -9  11   7       73.57       82.47      1.99 o 
  -8  11   7      107.78      118.99      2.38 o 
  -7  11   7       37.31       39.28      1.22 o 
  -6  11   7       16.67       15.79      0.80 o 
  -5  11   7      290.63      297.13      2.50 o 
  -4  11   7      251.77      234.90      2.03 o 
  -3  11   7      120.19      121.68      1.62 o 
  -2  11   7      113.12      108.16      1.28 o 
  -1  11   7      174.64      168.14      1.57 o 
   0  11   7       26.24       28.78      0.63 o 
   1  11   7      290.01      272.87      2.47 o 
   2  11   7      140.26      132.94      1.40 o 
   3  11   7      367.27      329.91      5.43 o 
   4  11   7       64.79       54.86      1.13 o 
   5  11   7      100.86      106.59      1.59 o 
   6  11   7        2.03        2.14      0.72 o 
   7  11   7        6.04        5.53      1.15 o 
  -9  12   7        0.08        1.05      1.14 o 
  -8  12   7       35.91       39.29      1.64 o 
  -7  12   7       10.38       12.01      1.04 o 
  -6  12   7       23.27       22.31      1.24 o 
  -5  12   7       32.25       29.49      1.13 o 
  -4  12   7        0.27        0.11      0.63 o 
  -3  12   7        7.01        6.27      0.66 o 
  -2  12   7        2.29        0.24      0.51 o 
  -1  12   7      310.12      280.09      2.27 o 
   0  12   7       62.95       53.89      1.11 o 
   1  12   7      618.38      574.82      4.14 o 
   2  12   7      323.52      310.85      3.03 o 
   3  12   7       42.41       31.37      1.13 o 
   4  12   7       62.94       72.16      1.52 o 
   5  12   7        4.87        3.98      0.67 o 
   6  12   7       19.98       26.05      1.82 o 
   7  12   7        0.94       -0.52      1.10 o 
  -9  13   7       13.95       17.99      1.26 o 
  -8  13   7      151.07      154.36      2.53 o 
  -7  13   7       20.98       21.24      1.22 o 
  -6  13   7      115.31      110.47      1.99 o 
  -5  13   7      391.35      371.13      3.98 o 
  -4  13   7      188.40      180.34      2.10 o 
  -3  13   7      571.62      556.85      4.60 o 
  -2  13   7      374.15      368.63      3.29 o 
  -1  13   7        0.23       -0.74      0.84 o 
   0  13   7      128.60      125.78      1.87 o 
   1  13   7       43.09       48.40      1.15 o 
   2  13   7       13.31        9.72      0.78 o 
   3  13   7        1.73        0.05      0.74 o 
   4  13   7       81.81       81.46      1.44 o 
   5  13   7        8.06        9.63      0.79 o 
   6  13   7       44.65       53.11      1.40 o 
   7  13   7        1.46       -0.04      1.12 o 
  -8  14   7        8.09        9.34      1.48 o 
  -7  14   7        3.27        3.28      0.93 o 
  -6  14   7        6.17        5.61      0.93 o 
  -5  14   7       85.81       82.94      1.55 o 
  -4  14   7        1.16       -0.67      0.67 o 
  -3  14   7      290.75      288.92      2.84 o 
  -2  14   7        4.59        4.45      0.69 o 
  -1  14   7        7.02        6.72      0.67 o 
   0  14   7      135.14      128.51      1.66 o 
   1  14   7        9.87        6.07      0.74 o 
   2  14   7       36.61       37.40      1.25 o 
   3  14   7       69.72       72.70      1.93 o 
   4  14   7       16.65       20.36      1.44 o 
   5  14   7      110.95      114.99      1.79 o 
   6  14   7        2.48        2.50      1.14 o 
   7  14   7       10.90       13.24      1.62 o 
  -8  15   7       13.45       15.26      1.31 o 
  -7  15   7       15.91       16.23      1.11 o 
  -6  15   7       81.24       84.60      1.87 o 
  -5  15   7        0.41       -0.70      0.70 o 
  -4  15   7       56.31       52.32      1.43 o 
  -3  15   7      214.09      214.53      2.83 o 
  -2  15   7      185.72      183.97      2.20 o 
  -1  15   7      140.00      136.32      1.78 o 
   0  15   7      391.81      384.93      3.46 o 
   1  15   7      133.34      135.14      1.92 o 
   2  15   7      201.22      195.78      2.39 o 
   3  15   7        0.55       -0.68      0.97 o 
   4  15   7       29.67       35.34      1.21 o 
   5  15   7       33.75       41.35      1.61 o 
   6  15   7       23.64       21.18      1.43 o 
  -8  16   7        2.42        3.97      1.06 o 
  -7  16   7        0.99        0.45      0.97 o 
  -6  16   7       30.45       31.75      1.44 o 
  -5  16   7       20.04       20.92      1.08 o 
  -4  16   7        3.46        2.45      0.75 o 
  -3  16   7      273.49      253.49      2.68 o 
  -2  16   7        4.18        3.22      0.70 o 
  -1  16   7       92.96       88.27      1.49 o 
   0  16   7        1.08       -0.02      0.82 o 
   1  16   7        4.25        1.20      0.74 o 
   2  16   7      190.70      173.14      2.23 o 
   3  16   7        0.60        2.21      1.01 o 
   4  16   7       78.22       82.36      1.60 o 
   5  16   7      172.06      199.25      2.53 o 
   6  16   7       10.54       13.43      1.37 o 
  -7  17   7        8.71        8.70      1.09 o 
  -6  17   7      103.66      110.92      2.11 o 
  -5  17   7       13.24        9.78      1.00 o 
  -4  17   7        1.12       -0.41      0.72 o 
  -3  17   7       25.18       28.29      1.70 o 
  -2  17   7        0.36       -0.68      0.68 o 
  -1  17   7       47.07       48.11      1.61 o 
   0  17   7        4.21        3.20      0.88 o 
   1  17   7       17.70       18.40      1.39 o 
   2  17   7        0.75        0.57      0.80 o 
   3  17   7      160.96      158.06      2.82 o 
   4  17   7       97.73       97.36      2.47 o 
   5  17   7        4.01        3.26      1.52 o 
  -7  18   7        1.47        1.11      1.02 o 
  -6  18   7       26.94       29.52      1.52 o 
  -5  18   7      124.19      137.57      3.09 o 
  -4  18   7        5.77        5.57      0.82 o 
  -3  18   7       78.41       83.84      2.07 o 
  -2  18   7        4.96        3.34      0.94 o 
  -1  18   7       66.43       62.70      2.34 o 
   0  18   7       77.56       78.72      1.90 o 
   1  18   7        0.21       -0.93      0.93 o 
   2  18   7       53.56       55.16      1.53 o 
   3  18   7        4.58        1.11      1.08 o 
   4  18   7       16.13       20.80      1.15 o 
   5  18   7        7.44        4.14      1.25 o 
  -6  19   7       10.82       14.01      1.24 o 
  -5  19   7        4.78        7.93      1.02 o 
  -4  19   7       36.74       40.16      1.40 o 
  -3  19   7       40.49       44.79      1.69 o 
  -2  19   7       49.14       54.05      2.30 o 
  -1  19   7      166.74      164.15      2.65 o 
   0  19   7       12.51        8.58      1.11 o 
   1  19   7      113.47      107.73      2.21 o 
   2  19   7        0.00        0.79      0.86 o 
   3  19   7       19.39       18.98      1.41 o 
   4  19   7       46.70       53.82      1.56 o 
  -6  20   7        7.21       10.03      1.40 o 
  -5  20   7        5.87        5.96      1.24 o 
  -4  20   7        1.64        1.11      1.03 o 
  -3  20   7       44.87       44.99      1.67 o 
  -2  20   7       43.26       46.13      1.74 o 
  -1  20   7       11.88        9.96      1.12 o 
   0  20   7       11.36       13.22      1.16 o 
   1  20   7        1.47        0.03      0.97 o 
   2  20   7        6.19        8.93      0.98 o 
   3  20   7        0.94       -0.09      1.14 o 
   4  20   7        6.24        7.99      1.02 o 
  -5  21   7        2.48        0.76      1.24 o 
  -4  21   7       23.40       26.08      2.60 o 
  -3  21   7      110.43      106.69      3.32 o 
  -2  21   7       13.61       12.30      1.18 o 
  -1  21   7        1.06       -0.77      1.00 o 
   0  21   7        8.00        9.73      1.12 o 
   1  21   7        0.26       -0.67      0.97 o 
   2  21   7        3.53        2.02      1.33 o 
   3  21   7       20.48       25.55      1.39 o 
  -4  22   7        2.79        1.76      1.37 o 
  -3  22   7       51.01       58.19      3.58 o 
  -2  22   7        0.03       -1.12      1.12 o 
  -1  22   7        2.00        0.18      1.15 o 
   0  22   7       31.11       34.87      3.96 o 
   1  22   7       52.60       63.41      2.86 o 
   2  22   7        7.41        8.33      1.31 o 
  -3  23   7       74.30       80.95      3.14 o 
  -2  23   7       28.86       30.71      2.93 o 
  -1  23   7       18.44       21.78      1.80 o 
   0  23   7       52.20       56.34      1.99 o 
   1  23   7        2.15        0.97      1.16 o 
 -10   0   8      196.41      210.67      3.72 o 
  -9   0   8        2.21       -0.41      1.08 o 
  -8   0   8      147.75      155.05      2.86 o 
  -7   0   8       11.94       12.32      1.14 o 
  -6   0   8      680.30      702.22      7.57 o 
  -5   0   8      289.97      290.80      3.69 o 
  -4   0   8      451.18      440.39      4.90 o 
  -3   0   8       34.45       27.11      0.94 o 
  -2   0   8      321.33      300.66      3.07 o 
  -1   0   8       12.03       15.56      0.84 o 
   0   0   8      231.99      222.61      2.33 o 
   1   0   8       33.61       28.65      0.84 o 
   2   0   8      495.32      473.43      4.31 o 
   3   0   8     2958.51     2951.11     24.71 o 
   4   0   8      161.13      163.63      2.17 o 
   5   0   8        8.31        6.14      0.96 o 
   6   0   8       30.73       30.11      1.67 o 
   7   0   8        2.07        2.37      0.89 o 
   8   0   8       90.17      109.64      6.48 o 
 -10   1   8       50.07       53.70      1.54 o 
  -9   1   8        4.93        4.45      0.84 o 
  -8   1   8        7.91        6.09      0.83 o 
  -7   1   8        0.44       -0.28      0.68 o 
  -6   1   8        0.00       -0.63      0.63 o 
  -5   1   8      431.59      433.49      4.04 o 
  -4   1   8        6.08        4.08      0.49 o 
  -3   1   8      461.75      457.13      3.01 o 
  -2   1   8       17.90       16.84      0.79 o 
  -1   1   8       21.20       26.33      0.65 o 
   0   1   8      219.00      205.38      1.56 o 
   1   1   8      101.69      106.83      0.99 o 
   2   1   8       64.29       63.16      0.77 o 
   3   1   8       79.25       86.53      3.05 o 
   4   1   8       88.26       88.26      1.12 o 
   5   1   8        0.56        0.13      0.49 o 
   6   1   8        1.05        0.30      0.53 o 
   7   1   8       11.43       15.24      0.75 o 
   8   1   8        3.60        4.79      0.90 o 
 -10   2   8       29.05       31.18      1.36 o 
  -9   2   8       20.58       15.92      0.97 o 
  -8   2   8       12.89       11.55      0.86 o 
  -7   2   8       66.08       59.31      1.29 o 
  -6   2   8        4.98        4.48      0.67 o 
  -5   2   8        1.27        2.04      0.59 o 
  -4   2   8      627.11      622.18      4.82 o 
  -3   2   8       10.55        7.76      0.42 o 
  -2   2   8      576.92      594.56      3.43 o 
  -1   2   8        0.07       -0.27      0.32 o 
   0   2   8       54.71       53.61      0.73 o 
   1   2   8       41.16       34.20      0.92 o 
   2   2   8      380.17      395.75      2.60 o 
   3   2   8      321.12      309.52      2.56 o 
   4   2   8        0.00       -0.45      0.45 o 
   5   2   8       24.72       20.44      0.89 o 
   6   2   8       11.38        7.25      0.60 o 
   7   2   8        4.43        6.35      0.65 o 
   8   2   8       32.46       34.52      1.70 o 
 -10   3   8       31.37       30.47      1.37 o 
  -9   3   8       21.28       22.73      1.12 o 
  -8   3   8       30.10       22.54      1.25 o 
  -7   3   8        0.06       -0.67      0.67 o 
  -6   3   8      138.40      129.00      1.67 o 
  -5   3   8      262.25      257.31      2.39 o 
  -4   3   8        4.17        2.09      0.45 o 
  -3   3   8      300.31      305.32      6.22 o 
  -2   3   8        7.91        6.68      0.40 o 
  -1   3   8      120.46      116.49      1.20 o 
   0   3   8      345.27      331.70      2.27 o 
   1   3   8      930.50      945.97      5.70 o 
   2   3   8        1.73       -0.08      0.49 o 
   3   3   8      441.55      407.26      2.76 o 
   4   3   8       19.77       15.44      0.61 o 
   5   3   8        1.13        0.76      0.50 o 
   6   3   8        0.00       -0.53      0.53 o 
   7   3   8       18.68       11.71      0.79 o 
   8   3   8        3.75        2.86      0.90 o 
 -10   4   8       13.44       14.84      1.06 o 
  -9   4   8       88.06       91.29      1.73 o 
  -8   4   8        3.14        2.34      0.78 o 
  -7   4   8       27.70       21.95      1.04 o 
  -6   4   8        0.27       -0.60      0.60 o 
  -5   4   8      128.06      128.32      1.42 o 
  -4   4   8        0.00       -0.45      0.45 o 
  -3   4   8       69.83       69.40      1.14 o 
  -2   4   8        9.21        8.63      0.60 o 
  -1   4   8       90.09       81.54      0.96 o 
   0   4   8        2.27        2.58      0.32 o 
   1   4   8      754.24      727.88      5.03 o 
   2   4   8      557.69      544.19      4.80 o 
   3   4   8       24.89       16.53      3.26 o 
   4   4   8        2.52        0.58      0.56 o 
   5   4   8      241.68      230.18      2.68 o 
   6   4   8       29.94       28.59      1.38 o 
   7   4   8        3.10        2.69      0.71 o 
   8   4   8       31.18       30.78      1.42 o 
 -10   5   8       57.19       62.56      1.65 o 
  -9   5   8        3.82        4.73      0.88 o 
  -8   5   8      143.61      142.27      2.55 o 
  -7   5   8       31.36       28.57      1.09 o 
  -6   5   8        5.36        4.94      0.64 o 
  -5   5   8       10.73        9.63      0.74 o 
  -4   5   8      132.47      139.21      1.42 o 
  -3   5   8       19.58       24.87      0.90 o 
  -2   5   8       50.55       47.99      0.84 o 
  -1   5   8       85.84       85.53      0.94 o 
   0   5   8      395.87      387.68      2.58 o 
   1   5   8      675.56      619.44      4.64 o 
   2   5   8      157.42      154.22      3.05 o 
   3   5   8     1078.20     1026.67      9.14 o 
   4   5   8       60.67       54.68      0.98 o 
   5   5   8        9.65        6.07      0.58 o 
   6   5   8        0.16       -0.50      0.59 o 
   7   5   8        9.41        9.97      0.79 o 
   8   5   8       43.86       47.09      1.81 o 
 -10   6   8       55.34       62.34      1.89 o 
  -9   6   8       20.07       24.14      1.15 o 
  -8   6   8        8.37        6.87      0.84 o 
  -7   6   8      157.89      153.72      1.95 o 
  -6   6   8       43.56       44.21      1.23 o 
  -5   6   8        0.00       -0.49      0.49 o 
  -4   6   8       89.06       97.32      1.17 o 
  -3   6   8      278.42      270.39      2.50 o 
  -2   6   8       16.67       18.36      0.92 o 
  -1   6   8        2.37        0.94      0.48 o 
   0   6   8        7.22        7.72      0.42 o 
   1   6   8        5.48        7.30      0.76 o 
   2   6   8      436.23      459.78      4.24 o 
   3   6   8     1449.68     1402.55     17.74 o 
   4   6   8      161.75      134.87      2.04 o 
   5   6   8       28.00       28.09      0.94 o 
   6   6   8       18.96       16.13      1.01 o 
   7   6   8       27.97       23.18      1.96 o 
 -10   7   8       56.48       61.71      1.88 o 
  -9   7   8        1.99        1.77      0.84 o 
  -8   7   8      231.72      236.15      3.47 o 
  -7   7   8        9.68        8.49      0.79 o 
  -6   7   8       11.66       11.32      0.72 o 
  -5   7   8       17.56       12.94      0.64 o 
  -4   7   8       14.66       12.21      0.60 o 
  -3   7   8      264.48      256.57      2.44 o 
  -2   7   8      457.01      467.61      3.34 o 
  -1   7   8      464.28      459.23      3.24 o 
   0   7   8      171.53      153.03      1.21 o 
   1   7   8      135.92      126.96      1.39 o 
   2   7   8       67.57       67.07      2.13 o 
   3   7   8      238.11      239.49      3.75 o 
   4   7   8       10.92       10.09      0.99 o 
   5   7   8        2.60        5.00      0.62 o 
   6   7   8        2.57        0.46      0.97 o 
   7   7   8        1.95        1.77      0.99 o 
  -9   8   8       35.90       38.97      1.68 o 
  -8   8   8      154.16      160.15      2.54 o 
  -7   8   8       12.09        8.43      0.77 o 
  -6   8   8       67.09       67.79      1.32 o 
  -5   8   8        0.82        0.09      0.50 o 
  -4   8   8       14.25       11.40      0.68 o 
  -3   8   8      209.64      215.76      2.17 o 
  -2   8   8      550.38      573.53      4.02 o 
  -1   8   8      568.66      576.89      4.38 o 
   0   8   8      109.84      112.08      1.01 o 
   1   8   8       11.43       15.43      1.58 o 
   2   8   8       23.71       17.44      1.63 o 
   3   8   8      214.74      189.86      2.66 o 
   4   8   8       48.62       43.78      1.63 o 
   5   8   8       31.81       31.05      1.47 o 
   6   8   8        0.21        0.46      0.93 o 
   7   8   8        0.25        0.65      1.05 o 
  -9   9   8       14.64       17.80      1.28 o 
  -8   9   8       82.28       96.63      3.42 o 
  -7   9   8        0.03       -0.85      0.85 o 
  -6   9   8       54.57       51.18      1.51 o 
  -5   9   8       18.22       18.19      1.03 o 
  -4   9   8      253.31      248.76      2.49 o 
  -3   9   8       78.78       85.44      1.34 o 
  -2   9   8     1730.09     1743.72     11.29 o 
  -1   9   8       72.10       65.76      0.97 o 
   0   9   8       31.47       31.04      0.95 o 
   1   9   8      211.33      190.73      1.96 o 
   2   9   8       84.53       84.84      1.89 o 
   3   9   8      131.06      128.38      2.22 o 
   4   9   8       50.37       51.67      2.14 o 
   5   9   8      122.19      123.80      3.23 o 
   6   9   8        5.45        3.06      1.03 o 
   7   9   8       46.79       58.70      2.23 o 
  -9  10   8      129.84      157.98      2.67 o 
  -8  10   8      175.26      186.68      2.74 o 
  -7  10   8       23.52       22.46      1.24 o 
  -6  10   8       28.32       21.95      1.31 o 
  -5  10   8        9.07        6.95      0.71 o 
  -4  10   8       34.86       31.38      1.55 o 
  -3  10   8       16.82       15.02      0.94 o 
  -2  10   8      121.52      111.75      1.51 o 
  -1  10   8       87.21       86.04      1.27 o 
   0  10   8      775.27      779.31      5.92 o 
   1  10   8      611.93      578.30      6.96 o 
   2  10   8       53.63       53.69      1.56 o 
   3  10   8       19.76       23.00      2.24 o 
   4  10   8      112.80      103.41      2.26 o 
   5  10   8       39.68       36.17      1.65 o 
   6  10   8       16.35       18.36      1.99 o 
   7  10   8       44.79       53.11      2.82 o 
  -9  11   8       17.19       17.20      1.25 o 
  -8  11   8       53.23       51.01      1.70 o 
  -7  11   8      161.99      147.88      2.39 o 
  -6  11   8        2.81        1.81      0.85 o 
  -5  11   8      330.21      307.76      2.98 o 
  -4  11   8       62.13       62.65      1.29 o 
  -3  11   8      116.70       98.33      1.49 o 
  -2  11   8       85.72       91.38      1.41 o 
  -1  11   8       65.55       54.29      1.14 o 
   0  11   8      241.63      241.30      2.51 o 
   1  11   8       23.55       14.74      1.07 o 
   2  11   8       94.10       93.89      1.29 o 
   3  11   8       19.07       19.56      2.06 o 
   4  11   8      169.81      194.27      2.89 o 
   5  11   8       16.95       16.52      1.24 o 
   6  11   8        0.23       -0.29      1.08 o 
   7  11   8        5.66        4.50      1.23 o 
  -9  12   8        7.07        7.04      1.16 o 
  -8  12   8       19.24       24.92      1.62 o 
  -7  12   8       52.37       63.68      2.59 o 
  -6  12   8        5.64        1.69      0.85 o 
  -5  12   8        0.92        0.32      0.87 o 
  -4  12   8       85.60       75.40      1.40 o 
  -3  12   8        0.62        0.34      0.62 o 
  -2  12   8        9.82        8.72      0.68 o 
  -1  12   8      186.62      192.92      2.07 o 
   0  12   8      105.09      105.77      1.44 o 
   1  12   8        0.47       -0.49      0.49 o 
   2  12   8        2.17        3.49      0.57 o 
   3  12   8      540.83      555.71      8.05 o 
   4  12   8       55.00       52.03      1.79 o 
   5  12   8        0.17        1.81      1.04 o 
   6  12   8        1.66        1.30      1.12 o 
  -8  13   8        0.72       -0.77      0.96 o 
  -7  13   8      174.26      192.15      2.75 o 
  -6  13   8        0.38       -0.33      0.85 o 
  -5  13   8        0.08       -0.25      0.68 o 
  -4  13   8        0.32       -0.67      0.67 o 
  -3  13   8       66.46       61.71      1.29 o 
  -2  13   8        1.74        2.32      0.82 o 
  -1  13   8      266.24      260.23      2.59 o 
   0  13   8       77.85       75.26      1.30 o 
   1  13   8       64.90       61.22      1.18 o 
   2  13   8      369.74      377.78      4.41 o 
   3  13   8       87.87       94.35      2.18 o 
   4  13   8       13.02       12.68      1.19 o 
   5  13   8       46.74       38.55      1.70 o 
   6  13   8        0.12        0.03      1.11 o 
  -8  14   8       30.41       39.41      1.64 o 
  -7  14   8       10.48        7.93      1.07 o 
  -6  14   8        2.56        0.57      0.88 o 
  -5  14   8       35.89       34.09      1.25 o 
  -4  14   8        8.63        6.31      0.74 o 
  -3  14   8        1.24        0.20      0.65 o 
  -2  14   8       12.68       15.48      0.89 o 
  -1  14   8       69.39       69.99      1.42 o 
   0  14   8      308.64      301.51      2.86 o 
   1  14   8       42.98       39.34      1.07 o 
   2  14   8       45.38       44.83      1.76 o 
   3  14   8       32.41       34.94      1.67 o 
   4  14   8        0.25        0.10      1.06 o 
   5  14   8        4.28        5.55      1.48 o 
   6  14   8        6.13        8.60      1.27 o 
  -8  15   8       17.84       18.24      1.28 o 
  -7  15   8       33.51       36.21      1.57 o 
  -6  15   8        2.04       -0.90      0.90 o 
  -5  15   8        3.95        3.66      0.76 o 
  -4  15   8       79.12       77.40      1.52 o 
  -3  15   8       14.76       13.24      0.90 o 
  -2  15   8      173.18      180.84      2.16 o 
  -1  15   8      207.83      197.23      2.24 o 
   0  15   8       14.82       13.78      0.76 o 
   1  15   8        0.17       -0.20      0.83 o 
   2  15   8        0.69        1.01      1.02 o 
   3  15   8        8.76       10.27      1.18 o 
   4  15   8        9.42        9.66      1.17 o 
   5  15   8        5.35        3.58      1.23 o 
  -7  16   8       24.03       26.84      1.46 o 
  -6  16   8       70.88       66.18      1.78 o 
  -5  16   8        0.94        0.95      0.83 o 
  -4  16   8       12.71       11.81      0.88 o 
  -3  16   8        4.37        2.45      0.95 o 
  -2  16   8        0.62        0.67      0.70 o 
  -1  16   8       76.47       75.30      1.43 o 
   0  16   8       83.96       84.06      1.68 o 
   1  16   8      252.12      252.25      3.77 o 
   2  16   8        2.18        1.34      1.02 o 
   3  16   8        0.86       -0.60      1.06 o 
   4  16   8       58.84       55.23      1.95 o 
   5  16   8      117.77      122.70      2.66 o 
  -7  17   8        2.27        1.45      0.99 o 
  -6  17   8        6.18        5.99      1.04 o 
  -5  17   8       13.67       13.20      1.09 o 
  -4  17   8       79.67       85.47      1.65 o 
  -3  17   8        0.10       -0.15      0.75 o 
  -2  17   8      116.62      124.93      1.84 o 
  -1  17   8      112.11      123.90      1.82 o 
   0  17   8       63.77       69.93      1.82 o 
   1  17   8       61.10       69.47      3.20 o 
   2  17   8        4.21        3.53      1.08 o 
   3  17   8       11.88       14.14      1.27 o 
   4  17   8       15.76       20.11      1.45 o 
   5  17   8        2.86        2.20      1.47 o 
  -6  18   8        0.57        0.68      1.07 o 
  -5  18   8        0.37       -0.23      0.92 o 
  -4  18   8       51.65       56.75      1.49 o 
  -3  18   8       55.21       58.11      1.65 o 
  -2  18   8        0.14        0.39      0.84 o 
  -1  18   8      216.45      223.07      4.44 o 
   0  18   8        0.91        0.24      0.93 o 
   1  18   8       13.14       12.25      1.51 o 
   2  18   8       19.89       16.51      1.32 o 
   3  18   8      108.74      113.73      2.57 o 
   4  18   8       10.29       12.36      1.33 o 
  -6  19   8        2.69        0.60      1.00 o 
  -5  19   8        6.03        5.76      1.04 o 
  -4  19   8       53.16       50.97      2.09 o 
  -3  19   8        1.44        1.61      0.82 o 
  -2  19   8       50.27       59.28      1.84 o 
  -1  19   8        9.17        8.74      1.08 o 
   0  19   8       25.32       34.50      1.63 o 
   1  19   8       63.50       70.50      2.68 o 
   2  19   8        6.10        5.02      1.22 o 
   3  19   8       24.20       30.75      1.78 o 
  -5  20   8        1.08        0.70      1.00 o 
  -4  20   8        3.74        5.17      2.02 o 
  -3  20   8       42.48       42.83      3.04 o 
  -2  20   8       29.01       21.70      1.74 o 
  -1  20   8        0.00       -0.04      0.99 o 
   0  20   8        2.12       -0.24      0.98 o 
   1  20   8        9.63        6.53      1.49 o 
   2  20   8       79.71       83.07      2.91 o 
   3  20   8        0.00       -0.29      1.22 o 
  -4  21   8       41.05       50.09      2.39 o 
  -3  21   8       62.55       75.38      3.42 o 
  -2  21   8       25.06       24.79      1.54 o 
  -1  21   8        2.93        2.69      1.04 o 
   0  21   8        2.59        1.57      2.25 o 
   1  21   8        1.57        3.41      1.49 o 
   2  21   8       23.51       22.93      1.97 o 
  -3  22   8        0.05        0.09      1.27 o 
  -2  22   8       44.50       42.30      1.84 o 
  -1  22   8        0.05       -1.05      1.05 o 
   0  22   8        8.84        9.44      2.97 o 
 -10   1   9        2.97        0.20      1.05 o 
  -9   1   9        0.12       -0.82      0.82 o 
  -8   1   9        8.71        7.72      0.83 o 
  -7   1   9       47.32       44.84      1.23 o 
  -6   1   9       36.75       36.78      1.09 o 
  -5   1   9      141.45      136.78      2.90 o 
  -4   1   9        0.05        0.06      0.45 o 
  -3   1   9      106.36       94.65      1.18 o 
  -2   1   9        0.16        0.81      0.45 o 
  -1   1   9      130.80      149.39      1.35 o 
   0   1   9      176.75      186.26      1.53 o 
   1   1   9     2532.11     2530.23     16.31 o 
   2   1   9     1100.32     1102.26      8.52 o 
   3   1   9      160.01      150.10      1.76 o 
   4   1   9       12.07       10.94      0.57 o 
   5   1   9        2.93        2.20      0.54 o 
   6   1   9        3.12        4.66      0.62 o 
   7   1   9       15.35       21.52      1.08 o 
 -10   2   9        2.93        2.85      1.06 o 
  -9   2   9       22.76       22.66      1.09 o 
  -8   2   9        5.40        2.55      0.77 o 
  -7   2   9       26.77       25.31      1.11 o 
  -6   2   9        1.81        0.81      0.63 o 
  -5   2   9      205.47      212.37      3.76 o 
  -4   2   9       55.71       48.25      0.92 o 
  -3   2   9        0.44       -0.39      0.48 o 
  -2   2   9       10.72       11.65      0.55 o 
  -1   2   9      362.54      354.15      2.50 o 
   0   2   9      398.89      366.20      2.53 o 
   1   2   9        0.31        0.54      0.96 o 
   2   2   9      110.48       96.55      1.38 o 
   3   2   9        1.56        0.59      0.49 o 
   4   2   9        4.29        5.18      0.54 o 
   5   2   9       15.99       18.03      0.77 o 
   6   2   9      111.74      123.21      1.67 o 
   7   2   9       16.69       17.15      0.91 o 
  -9   3   9       16.61       18.32      1.21 o 
  -8   3   9       18.05       12.90      0.89 o 
  -7   3   9        0.42       -0.65      0.65 o 
  -6   3   9      151.18      152.85      1.85 o 
  -5   3   9       23.32       24.81      0.85 o 
  -4   3   9      483.05      487.87      4.56 o 
  -3   3   9       11.89       13.08      0.69 o 
  -2   3   9      156.85      150.67      1.39 o 
  -1   3   9      223.56      218.05      1.93 o 
   0   3   9      221.36      211.16      1.67 o 
   1   3   9      351.67      310.60      2.88 o 
   2   3   9       40.91       39.60      0.95 o 
   3   3   9      129.31      111.24      1.49 o 
   4   3   9       28.01       33.18      0.94 o 
   5   3   9        3.31        2.54      0.53 o 
   6   3   9       25.42       26.34      1.69 o 
   7   3   9       27.32       36.77      1.55 o 
  -9   4   9       16.46       14.96      1.18 o 
  -8   4   9        1.98        0.81      0.94 o 
  -7   4   9       46.16       47.46      1.63 o 
  -6   4   9       26.48       26.35      1.12 o 
  -5   4   9       86.97       83.85      1.43 o 
  -4   4   9        1.33       -0.52      0.56 o 
  -3   4   9      166.04      147.22      2.01 o 
  -2   4   9        0.15        0.15      0.39 o 
  -1   4   9        1.35        0.02      0.43 o 
   0   4   9      341.73      342.42      2.50 o 
   1   4   9       77.23       80.62      1.74 o 
   2   4   9        5.20        3.82      0.82 o 
   3   4   9        3.20        4.53      0.76 o 
   4   4   9      193.01      181.63      1.83 o 
   5   4   9       16.11       17.95      0.89 o 
   6   4   9       19.14       22.26      1.59 o 
   7   4   9       10.48       14.83      1.06 o 
  -9   5   9       10.71       11.89      1.18 o 
  -8   5   9       62.44       65.75      3.10 o 
  -7   5   9        9.00        9.91      1.10 o 
  -6   5   9       50.62       52.94      1.95 o 
  -5   5   9        0.67        1.00      0.60 o 
  -4   5   9      120.46      126.24      1.65 o 
  -3   5   9       64.07       61.86      1.22 o 
  -2   5   9       11.25        8.17      0.53 o 
  -1   5   9      292.53      276.81      2.44 o 
   0   5   9      754.62      761.82      5.28 o 
   1   5   9      102.20       91.80      1.27 o 
   2   5   9      144.04      120.35      2.16 o 
   3   5   9      174.77      178.23      2.90 o 
   4   5   9       14.63       22.90      1.64 o 
   5   5   9        3.75        5.55      0.84 o 
   6   5   9        2.04        3.26      1.14 o 
   7   5   9        4.10        3.12      0.96 o 
  -9   6   9       69.25       75.82      1.96 o 
  -8   6   9        4.98        5.08      1.05 o 
  -7   6   9       94.60      107.20      2.43 o 
  -6   6   9       43.12       44.09      1.44 o 
  -5   6   9       67.31       71.89      1.35 o 
  -4   6   9      103.58      106.58      1.54 o 
  -3   6   9      229.57      243.55      2.37 o 
  -2   6   9       13.55       17.29      0.78 o 
  -1   6   9       19.41       15.51      1.39 o 
   0   6   9       55.50       56.19      2.10 o 
   1   6   9       38.06       23.86      1.08 o 
   2   6   9        0.72        1.46      0.82 o 
   3   6   9      161.72      159.43      2.20 o 
   4   6   9        0.97        0.58      0.77 o 
   5   6   9       55.82       50.01      1.51 o 
   6   6   9      119.14      145.64      2.32 o 
   7   6   9        0.02       -0.30      1.04 o 
  -9   7   9       12.91       12.39      1.17 o 
  -8   7   9       12.33       10.18      1.09 o 
  -7   7   9       34.01       30.65      1.44 o 
  -6   7   9       77.08       78.83      2.83 o 
  -5   7   9       19.17       15.67      0.80 o 
  -4   7   9      249.60      232.26      3.60 o 
  -3   7   9       23.56       22.56      0.99 o 
  -2   7   9      160.00      137.70      1.64 o 
  -1   7   9      216.78      229.37      2.16 o 
   0   7   9      138.04      131.66      2.49 o 
   1   7   9     1497.42     1441.02     15.82 o 
   2   7   9      212.80      202.43      3.45 o 
   3   7   9       82.56       73.63      1.75 o 
   4   7   9        3.09        2.18      0.92 o 
   5   7   9        4.24        7.04      1.06 o 
   6   7   9        9.09       13.28      2.26 o 
   7   7   9        3.24        3.99      1.13 o 
  -9   8   9       43.45       36.97      1.71 o 
  -8   8   9        2.07        4.78      0.99 o 
  -7   8   9      142.93      142.80      2.34 o 
  -6   8   9        5.51        6.48      0.88 o 
  -5   8   9      142.80      149.24      1.91 o 
  -4   8   9      291.13      300.35      2.87 o 
  -3   8   9        6.09        2.80      0.61 o 
  -2   8   9       25.77       15.60      0.79 o 
  -1   8   9      256.46      249.76      3.23 o 
   0   8   9      275.26      262.70      2.86 o 
   1   8   9      279.86      282.88      4.47 o 
   2   8   9       17.39       17.32      1.45 o 
   3   8   9        1.57        1.07      0.89 o 
   4   8   9        1.03        1.33      0.95 o 
   5   8   9       20.77       22.60      1.83 o 
   6   8   9        6.09        6.72      1.39 o 
  -9   9   9        0.16        0.49      1.06 o 
  -8   9   9        1.58        0.97      0.95 o 
  -7   9   9       24.74       20.59      1.16 o 
  -6   9   9        0.15        0.86      0.85 o 
  -5   9   9       83.02       80.05      2.65 o 
  -4   9   9        0.69       -0.01      0.75 o 
  -3   9   9       17.06       11.68      0.74 o 
  -2   9   9      138.68      134.95      1.64 o 
  -1   9   9      659.22      648.57      5.07 o 
   0   9   9      111.41      110.46      1.69 o 
   1   9   9      167.59      143.76      1.86 o 
   2   9   9      167.54      152.18      2.46 o 
   3   9   9       30.16       24.42      1.76 o 
   4   9   9      336.77      327.60      4.16 o 
   5   9   9        8.48        6.53      1.07 o 
   6   9   9        0.20        0.36      1.05 o 
  -9  10   9       25.03       20.57      1.62 o 
  -8  10   9        7.22        6.78      1.05 o 
  -7  10   9       84.22       81.43      1.90 o 
  -6  10   9        0.05        0.19      0.81 o 
  -5  10   9      199.42      208.17      3.42 o 
  -4  10   9       88.69       86.59      1.49 o 
  -3  10   9      277.96      276.96      3.83 o 
  -2  10   9       23.37       24.62      1.03 o 
  -1  10   9      798.06      789.40      8.24 o 
   0  10   9      217.17      214.08      3.09 o 
   1  10   9       50.12       57.16      1.72 o 
   2  10   9       16.75       15.08      1.12 o 
   3  10   9       63.38       65.67      1.81 o 
   4  10   9        0.92        2.33      1.03 o 
   5  10   9       29.04       30.67      1.57 o 
   6  10   9        1.92        0.13      1.09 o 
  -8  11   9       14.85       15.08      1.19 o 
  -7  11   9       87.81       98.99      2.60 o 
  -6  11   9       17.80       12.41      0.99 o 
  -5  11   9        0.00       -0.65      0.65 o 
  -4  11   9        3.67        1.63      0.68 o 
  -3  11   9       60.48       59.35      1.29 o 
  -2  11   9      130.76      133.20      1.72 o 
  -1  11   9       90.49       86.31      1.37 o 
   0  11   9      171.91      173.68      2.23 o 
   1  11   9        6.18        4.17      1.15 o 
   2  11   9       66.51       58.47      1.77 o 
   3  11   9      189.33      179.05      2.79 o 
   4  11   9       48.29       51.53      1.77 o 
   5  11   9        2.55        2.32      1.08 o 
   6  11   9        2.52        0.26      1.13 o 
  -8  12   9       12.25        9.83      1.17 o 
  -7  12   9       76.73       81.12      2.63 o 
  -6  12   9       12.59       12.49      1.07 o 
  -5  12   9        1.96        0.88      0.69 o 
  -4  12   9       46.33       46.98      1.27 o 
  -3  12   9      226.47      228.48      3.27 o 
  -2  12   9      323.08      340.38      4.73 o 
  -1  12   9       22.67       20.05      1.41 o 
   0  12   9        2.00        0.83      0.65 o 
   1  12   9       10.24       11.00      0.83 o 
   2  12   9        0.90       -0.18      0.98 o 
   3  12   9       14.63       16.02      1.23 o 
   4  12   9        7.58        9.01      1.17 o 
   5  12   9       90.80      115.75      2.46 o 
   6  12   9        6.28        5.99      1.41 o 
  -8  13   9       16.83       16.57      1.25 o 
  -7  13   9       17.72       20.79      1.23 o 
  -6  13   9       10.81        9.26      1.02 o 
  -5  13   9        0.16       -0.53      0.74 o 
  -4  13   9        0.01        0.15      0.67 o 
  -3  13   9      100.96      105.99      1.64 o 
  -2  13   9       90.45       87.89      1.48 o 
  -1  13   9       64.05       57.30      1.24 o 
   0  13   9      251.45      243.23      5.27 o 
   1  13   9        8.09        7.86      0.74 o 
   2  13   9        0.82       -0.14      0.95 o 
   3  13   9       36.36       43.53      1.72 o 
   4  13   9       63.09       56.54      2.02 o 
   5  13   9        5.68        6.93      1.21 o 
  -7  14   9        0.01       -0.08      0.95 o 
  -6  14   9        3.33        0.72      0.91 o 
  -5  14   9       85.91       83.32      1.78 o 
  -4  14   9       17.69       15.32      0.89 o 
  -3  14   9      125.93      127.28      1.86 o 
  -2  14   9       43.22       42.77      1.25 o 
  -1  14   9       18.35       17.80      1.14 o 
   0  14   9       15.98       16.57      1.74 o 
   1  14   9       12.98       13.43      1.00 o 
   2  14   9        2.33        1.64      1.19 o 
   3  14   9       57.42       65.63      2.04 o 
   4  14   9        4.03        4.95      1.15 o 
   5  14   9        5.93        3.47      1.19 o 
  -7  15   9        0.62        0.07      1.00 o 
  -6  15   9       67.07       69.09      1.78 o 
  -5  15   9        6.85        4.39      0.93 o 
  -4  15   9        0.48       -0.61      0.72 o 
  -3  15   9       55.53       54.82      1.38 o 
  -2  15   9      189.07      183.98      2.21 o 
  -1  15   9       65.47       67.35      1.37 o 
   0  15   9        7.82        4.22      0.80 o 
   1  15   9       11.23       10.17      1.43 o 
   2  15   9       90.74       96.71      2.72 o 
   3  15   9        0.97        1.29      1.10 o 
   4  15   9        5.63        9.10      1.26 o 
  -6  16   9       47.61       50.13      1.69 o 
  -5  16   9       53.25       55.21      1.69 o 
  -4  16   9       16.98       18.24      0.96 o 
  -3  16   9       76.66       87.88      1.65 o 
  -2  16   9        1.34        3.33      0.78 o 
  -1  16   9        3.00        4.36      0.88 o 
   0  16   9        5.16        5.49      0.87 o 
   1  16   9       22.45       19.04      1.62 o 
   2  16   9       24.25       18.66      2.66 o 
   3  16   9       45.19       42.81      1.86 o 
   4  16   9       55.31       56.13      2.10 o 
  -6  17   9        1.08        0.46      1.02 o 
  -5  17   9       22.84       22.38      2.37 o 
  -4  17   9       11.72       13.06      0.94 o 
  -3  17   9        6.88        8.99      0.88 o 
  -2  17   9      163.45      164.61      2.18 o 
  -1  17   9       19.80       15.73      1.04 o 
   0  17   9       14.97       14.63      1.51 o 
   1  17   9       11.59       14.12      1.51 o 
   2  17   9        2.33        2.27      1.34 o 
   3  17   9        5.91        2.95      1.18 o 
  -5  18   9       28.27       33.38      1.57 o 
  -4  18   9       13.40       14.57      1.16 o 
  -3  18   9      159.65      180.06      2.36 o 
  -2  18   9       92.10      112.07      1.88 o 
  -1  18   9        0.05       -1.25      1.25 o 
   0  18   9        1.14       -0.14      1.32 o 
   1  18   9        0.44        1.25      1.36 o 
   2  18   9        0.60        0.40      1.32 o 
   3  18   9        0.03        0.68      1.18 o 
  -5  19   9       41.28       45.01      2.13 o 
  -4  19   9        0.15       -0.84      0.84 o 
  -3  19   9       10.62       13.52      1.29 o 
  -2  19   9       33.81       40.74      2.23 o 
  -1  19   9       13.09       15.43      1.60 o 
   0  19   9        8.77        5.09      1.47 o 
   1  19   9        1.71       -0.83      1.36 o 
   2  19   9        2.27        1.51      1.49 o 
  -4  20   9        0.09        0.45      1.71 o 
  -3  20   9       90.89       92.64      2.22 o 
  -2  20   9       23.13       21.17      1.74 o 
  -1  20   9       13.66       14.44      1.66 o 
   0  20   9       23.96       19.34      1.79 o 
   1  20   9        0.24        0.54      1.34 o 
  -1  21   9       31.86       41.06      3.15 o 
  -9   0  10        0.00       -1.71      1.71 o 
  -8   0  10        7.44        4.14      1.62 o 
  -7   0  10       56.69       51.60      2.52 o 
  -6   0  10        9.39        8.46      1.53 o 
  -5   0  10       47.82       45.38      2.34 o 
  -4   0  10        0.19        0.36      1.17 o 
  -3   0  10        0.31        0.96      0.93 o 
  -2   0  10      788.33      749.77     11.62 o 
  -1   0  10      677.86      679.22      7.98 o 
   0   0  10        0.17        2.52      0.86 o 
   1   0  10      361.82      341.42      4.48 o 
   2   0  10        0.87        0.02      0.80 o 
   3   0  10        0.78        0.34      0.80 o 
   4   0  10       30.82       28.83      1.52 o 
   5   0  10        1.18        1.54      0.82 o 
   6   0  10        2.69        3.39      1.09 o 
  -9   1  10        0.01        0.41      2.30 o 
  -8   1  10       12.13       11.28      1.34 o 
  -7   1  10        6.67        7.56      1.14 o 
  -6   1  10        2.13        0.71      0.92 o 
  -5   1  10        4.45        2.68      1.53 o 
  -4   1  10        0.13        0.32      0.71 o 
  -3   1  10      304.42      284.67      2.90 o 
  -2   1  10      170.28      161.58      2.03 o 
  -1   1  10      429.32      429.06      4.06 o 
   0   1  10        3.54        1.31      0.58 o 
   1   1  10      121.41      113.50      1.56 o 
   2   1  10        5.00        2.89      0.58 o 
   3   1  10        8.37        7.74      0.63 o 
   4   1  10       25.60       23.08      1.78 o 
   5   1  10        8.81       11.21      0.74 o 
   6   1  10      177.89      212.98      2.72 o 
  -9   2  10        5.27        3.78      1.34 o 
  -8   2  10        0.27        0.31      1.18 o 
  -7   2  10       18.69       16.14      1.34 o 
  -6   2  10       46.68       50.96      1.75 o 
  -5   2  10       24.70       20.71      1.89 o 
  -4   2  10       44.32       41.93      1.41 o 
  -3   2  10       46.46       36.53      1.29 o 
  -2   2  10        0.50        0.11      1.25 o 
  -1   2  10      371.89      360.46      3.39 o 
   0   2  10       78.79       80.66      2.08 o 
   1   2  10      616.12      583.60      4.92 o 
   2   2  10       11.71        8.10      0.63 o 
   3   2  10        1.96        1.45      0.57 o 
   4   2  10       32.26       34.56      1.00 o 
   5   2  10       26.37       21.31      1.16 o 
   6   2  10       24.09       26.40      3.91 o 
  -9   3  10        3.84        1.67      1.27 o 
  -8   3  10       60.44       66.65      2.19 o 
  -7   3  10        1.09        1.26      1.76 o 
  -6   3  10      130.32      132.69      2.61 o 
  -5   3  10        0.22        0.37      1.13 o 
  -4   3  10      102.85       80.01      2.51 o 
  -3   3  10        0.00        0.19      0.70 o 
  -2   3  10       96.25       89.34      1.62 o 
  -1   3  10        6.72        4.97      1.31 o 
   0   3  10       25.70       18.19      1.73 o 
   1   3  10        0.85       -0.08      0.60 o 
   2   3  10       44.80       33.90      1.18 o 
   3   3  10       18.37       13.87      0.86 o 
   4   3  10       32.34       30.64      1.30 o 
   5   3  10       13.33       12.38      0.95 o 
   6   3  10      126.03      152.19      2.36 o 
  -9   4  10        1.08        1.17      1.27 o 
  -8   4  10       32.47       34.41      3.69 o 
  -7   4  10        6.32        4.18      1.18 o 
  -6   4  10      130.59      136.16      2.13 o 
  -5   4  10       48.39       45.21      1.46 o 
  -4   4  10        0.00       -0.62      0.77 o 
  -3   4  10       68.25       65.19      1.52 o 
  -2   4  10       30.93       25.92      1.12 o 
  -1   4  10       59.47       52.35      1.77 o 
   0   4  10       59.20       49.53      1.13 o 
   1   4  10        1.06        0.00      0.52 o 
   2   4  10        1.33        0.03      0.73 o 
   3   4  10        4.20        2.92      0.88 o 
   4   4  10        1.22        1.54      0.76 o 
   5   4  10        0.02       -0.04      0.82 o 
   6   4  10        4.61        4.06      1.03 o 
  -9   5  10        0.03       -0.13      1.53 o 
  -8   5  10        3.48        2.89      1.24 o 
  -7   5  10       32.16       27.72      1.61 o 
  -6   5  10       96.39       95.23      1.83 o 
  -5   5  10      164.26      169.11      2.72 o 
  -4   5  10      617.73      621.88      5.98 o 
  -3   5  10       36.87       31.87      1.29 o 
  -2   5  10        5.95        2.39      0.69 o 
  -1   5  10        3.42        2.48      0.65 o 
   0   5  10       15.63       14.54      1.52 o 
   1   5  10       17.94       12.52      0.73 o 
   2   5  10       74.04       77.47      1.86 o 
   3   5  10        7.53        6.10      0.94 o 
   4   5  10        0.72        1.43      0.78 o 
   5   5  10        2.43        5.05      0.92 o 
   6   5  10       12.57       14.58      1.69 o 
  -9   6  10        7.34        5.90      1.43 o 
  -8   6  10        0.00       -0.72      0.92 o 
  -7   6  10       63.27       64.14      1.75 o 
  -6   6  10       66.10       71.22      2.38 o 
  -5   6  10        0.10       -0.46      0.65 o 
  -4   6  10      224.79      226.79      2.87 o 
  -3   6  10       87.69       76.93      2.75 o 
  -2   6  10       97.21       85.90      1.66 o 
  -1   6  10        5.70        2.07      0.67 o 
   0   6  10        0.14       -0.56      0.56 o 
   1   6  10       11.99       10.46      1.40 o 
   2   6  10        0.77        0.73      0.98 o 
   3   6  10        1.20        1.28      0.88 o 
   4   6  10        0.87        0.44      0.80 o 
   5   6  10       10.65        9.40      1.00 o 
   6   6  10        8.63        5.08      1.12 o 
  -8   7  10        8.43        8.14      1.07 o 
  -7   7  10       23.44       25.75      2.38 o 
  -6   7  10      115.20      113.76      2.02 o 
  -5   7  10        5.86        6.17      0.74 o 
  -4   7  10      150.24      160.64      2.38 o 
  -3   7  10      165.78      160.09      2.28 o 
  -2   7  10       38.73       32.95      1.26 o 
  -1   7  10        2.04       -0.60      0.66 o 
   0   7  10        2.83        2.12      0.63 o 
   1   7  10      163.76      163.58      2.04 o 
   2   7  10      128.42      135.43      7.74 o 
   3   7  10        3.17        2.56      1.03 o 
   4   7  10        4.14        3.33      0.95 o 
   5   7  10        3.93        4.60      1.07 o 
   6   7  10       18.51       18.92      1.32 o 
  -8   8  10        3.99        5.65      1.02 o 
  -7   8  10       25.22       23.11      1.29 o 
  -6   8  10       44.36       49.64      1.52 o 
  -5   8  10        1.14        0.53      0.67 o 
  -4   8  10       20.24       19.13      1.18 o 
  -3   8  10       68.46       71.58      1.62 o 
  -2   8  10      211.07      207.35      2.61 o 
  -1   8  10      326.27      298.84      3.28 o 
   0   8  10       87.67       84.61      1.58 o 
   1   8  10      161.98      147.39      1.92 o 
   2   8  10       54.86       53.49      2.05 o 
   3   8  10       22.77       25.97      1.41 o 
   4   8  10       62.64       58.06      1.82 o 
   5   8  10       28.17       29.42      1.57 o 
  -8   9  10        5.34        7.58      1.09 o 
  -7   9  10       23.13       22.24      3.21 o 
  -6   9  10        8.58        6.58      0.95 o 
  -5   9  10       10.14        8.73      0.79 o 
  -4   9  10       27.78       22.15      1.12 o 
  -3   9  10        0.02       -0.75      0.75 o 
  -2   9  10       19.75       17.31      1.03 o 
  -1   9  10      272.65      277.12      3.12 o 
   0   9  10      136.93      141.42      2.00 o 
   1   9  10      293.20      289.98      3.79 o 
   2   9  10       36.95       41.46      2.34 o 
   3   9  10        0.24       -0.91      0.91 o 
   4   9  10        6.72        5.89      1.10 o 
   5   9  10       69.62       83.42      2.20 o 
  -8  10  10        5.90        5.57      1.07 o 
  -7  10  10       20.13       17.12      1.14 o 
  -6  10  10       10.35       13.96      1.42 o 
  -5  10  10       25.28       27.58      1.21 o 
  -4  10  10       10.05        4.95      0.73 o 
  -3  10  10        0.40       -0.02      0.82 o 
  -2  10  10       26.49       28.36      1.24 o 
  -1  10  10        0.97        1.54      0.74 o 
   0  10  10       73.00       72.72      1.46 o 
   1  10  10      142.57      132.96      2.88 o 
   2  10  10        0.77        0.27      1.13 o 
   3  10  10       16.44       13.85      1.16 o 
   4  10  10       10.58       10.14      1.17 o 
   5  10  10       13.18       17.56      1.72 o 
  -8  11  10        0.21       -0.50      1.21 o 
  -7  11  10        0.21       -0.83      0.91 o 
  -6  11  10        0.54       -0.84      0.93 o 
  -5  11  10       51.43       48.07      1.47 o 
  -4  11  10       46.12       37.39      1.21 o 
  -3  11  10      500.89      476.78      4.92 o 
  -2  11  10        1.12        2.08      0.79 o 
  -1  11  10       69.96       61.59      1.48 o 
   0  11  10      122.23      129.19      1.93 o 
   1  11  10       25.54       20.22      2.12 o 
   2  11  10        0.11        0.58      1.12 o 
   3  11  10        0.20       -0.33      0.95 o 
   4  11  10       33.36       36.23      1.76 o 
   5  11  10       94.12      120.64      2.53 o 
  -7  12  10        0.86        1.75      0.95 o 
  -6  12  10       30.71       39.83      1.57 o 
  -5  12  10        8.58        4.22      0.88 o 
  -4  12  10       28.40       32.12      1.41 o 
  -3  12  10       56.03       54.63      1.57 o 
  -2  12  10       42.40       35.38      1.40 o 
  -1  12  10       32.15       30.71      1.33 o 
   0  12  10        9.79        7.77      0.79 o 
   1  12  10        4.08        4.22      1.25 o 
   2  12  10        0.61        0.37      1.18 o 
   3  12  10       28.43       31.19      1.64 o 
   4  12  10        0.66        1.60      1.15 o 
  -7  13  10        3.94        4.20      1.04 o 
  -6  13  10        1.08        2.44      0.95 o 
  -5  13  10        1.82        1.96      0.88 o 
  -4  13  10       63.68       68.80      1.78 o 
  -3  13  10       12.42       11.72      1.00 o 
  -2  13  10       60.54       55.59      2.31 o 
  -1  13  10       21.11       23.63      2.24 o 
   0  13  10        8.22        9.26      0.84 o 
   1  13  10       25.28       28.71      1.93 o 
   2  13  10        7.59        6.53      1.30 o 
   3  13  10        9.31        8.93      1.22 o 
   4  13  10        2.53        2.91      1.16 o 
  -6  14  10       21.06       20.00      1.49 o 
  -5  14  10       28.45       30.28      1.46 o 
  -4  14  10        0.82        0.23      0.83 o 
  -3  14  10        0.57       -0.56      0.86 o 
  -2  14  10        2.06        1.57      0.83 o 
  -1  14  10        4.52        5.59      0.84 o 
   0  14  10       21.87       18.30      1.75 o 
   1  14  10       31.90       34.70      2.13 o 
   2  14  10       15.42       13.47      1.53 o 
   3  14  10        3.27        4.32      1.16 o 
   4  14  10       46.96       50.39      2.03 o 
  -6  15  10       66.61       81.12      1.98 o 
  -5  15  10        0.22        0.04      1.14 o 
  -4  15  10        4.14        3.88      0.97 o 
  -3  15  10       57.73       61.30      1.74 o 
  -2  15  10      185.34      187.47      2.70 o 
  -1  15  10       91.09       95.48      2.56 o 
   0  15  10        0.13        0.10      0.76 o 
   1  15  10       24.48       23.40      1.85 o 
   2  15  10        0.69        0.75      1.28 o 
   3  15  10        1.13        1.98      1.40 o 
  -5  16  10       19.97       19.75      1.51 o 
  -4  16  10        0.58       -0.51      0.93 o 
  -3  16  10        0.20       -0.39      0.87 o 
  -2  16  10        0.57        1.65      0.93 o 
  -1  16  10       25.45       23.57      1.53 o 
   0  16  10       28.64       26.67      1.65 o 
   1  16  10        2.08        0.93      1.29 o 
   2  16  10       71.64       77.84      2.68 o 
   3  16  10        8.76        6.92      1.53 o 
  -5  17  10       23.66       25.39      1.75 o 
  -4  17  10      106.30      122.95      2.33 o 
  -3  17  10        1.31        3.26      1.01 o 
  -2  17  10      169.55      186.03      2.79 o 
  -1  17  10        3.12        1.33      0.91 o 
   0  17  10       26.07       18.72      2.21 o 
   1  17  10        0.00       -0.82      1.32 o 
   2  17  10       34.77       36.88      2.31 o 
  -4  18  10        9.75        9.49      1.32 o 
  -3  18  10       15.12       13.72      1.15 o 
  -2  18  10       20.84       19.99      1.36 o 
  -1  18  10        5.80        3.75      0.99 o 
   0  18  10       50.82       51.20      2.33 o 
   1  18  10       17.08       22.68      2.66 o 
  -2  19  10        5.78        5.83      1.06 o 
  -1  19  10       10.32       10.96      1.64 o 
   0  19  10        4.71        7.29      1.98 o 
  -8   1  11        5.27        4.61      1.20 o 
  -7   1  11        3.75        0.63      1.62 o 
  -6   1  11        0.97        1.56      1.05 o 
  -5   1  11       26.95       24.90      1.53 o 
  -4   1  11       13.11       11.78      0.92 o 
  -3   1  11      510.06      487.25      4.93 o 
  -2   1  11       49.96       38.28      1.25 o 
  -1   1  11      777.66      762.42      7.45 o 
   0   1  11       39.75       38.50      1.16 o 
   1   1  11      282.84      256.20      2.65 o 
   2   1  11       27.00       22.92      1.26 o 
   3   1  11        4.72        5.64      0.92 o 
   4   1  11       74.06       90.62      3.11 o 
   5   1  11       59.10       74.47      3.25 o 
  -8   2  11        3.91        3.33      1.24 o 
  -7   2  11       44.98       55.14      3.83 o 
  -6   2  11       13.51       15.52      1.27 o 
  -5   2  11       46.11       41.86      1.69 o 
  -4   2  11       99.41       92.88      2.79 o 
  -3   2  11        0.14       -0.41      1.22 o 
  -2   2  11       86.19       90.68      1.59 o 
  -1   2  11        4.13        3.05      1.31 o 
   0   2  11        8.16        4.66      0.68 o 
   1   2  11        9.15        8.59      0.96 o 
   2   2  11       12.63        7.69      0.68 o 
   3   2  11      114.07      123.69      2.39 o 
   4   2  11      280.07      327.74      4.17 o 
   5   2  11        7.45       10.36      1.49 o 
  -8   3  11       32.83       29.73      1.78 o 
  -7   3  11       77.34       79.82      3.06 o 
  -6   3  11        3.83        4.65      1.15 o 
  -5   3  11      114.21      112.22      2.35 o 
  -4   3  11        0.63       -0.09      0.77 o 
  -3   3  11        2.07        0.11      0.76 o 
  -2   3  11       69.83       68.62      1.55 o 
  -1   3  11        3.97        0.95      0.94 o 
   0   3  11       48.06       52.40      1.22 o 
   1   3  11        6.01        4.85      0.64 o 
   2   3  11        0.28        0.12      0.58 o 
   3   3  11       24.09       20.46      1.34 o 
   4   3  11        0.01       -0.74      1.62 o 
   5   3  11        1.35        0.54      1.08 o 
  -8   4  11       12.35       12.76      1.40 o 
  -7   4  11      122.53      141.36      3.83 o 
  -6   4  11       25.39       23.36      3.56 o 
  -5   4  11       74.43       76.47      1.78 o 
  -4   4  11       23.22       17.88      1.16 o 
  -3   4  11      115.71      116.68      2.00 o 
  -2   4  11       36.02       33.47      1.30 o 
  -1   4  11      372.06      363.09      3.83 o 
   0   4  11       70.68       69.59      1.32 o 
   1   4  11      146.23      133.51      1.77 o 
   2   4  11       26.20       26.11      1.45 o 
   3   4  11        0.90        0.53      0.90 o 
   4   4  11      233.80      260.77      3.84 o 
   5   4  11        8.48       13.12      1.07 o 
  -8   5  11        0.15        0.55      1.40 o 
  -7   5  11       53.65       63.61      2.23 o 
  -6   5  11        9.90        8.94      1.20 o 
  -5   5  11       10.99       12.35      1.00 o 
  -4   5  11       11.18       11.31      0.95 o 
  -3   5  11       47.29       44.20      1.87 o 
  -2   5  11       32.25       37.27      1.34 o 
  -1   5  11       40.12       36.32      1.29 o 
   0   5  11        4.92        4.50      1.08 o 
   1   5  11       18.50       17.21      0.99 o 
   2   5  11       10.85        8.71      1.01 o 
   3   5  11        4.87        3.79      0.96 o 
   4   5  11        2.76        1.54      1.05 o 
   5   5  11       22.86       21.63      1.25 o 
  -8   6  11       80.47       88.14      2.58 o 
  -7   6  11        0.89        0.27      1.15 o 
  -6   6  11      211.49      228.06      3.96 o 
  -5   6  11       31.23       26.42      1.84 o 
  -4   6  11        0.92        0.64      0.79 o 
  -3   6  11      243.15      245.77      3.02 o 
  -2   6  11      100.01       91.59      1.75 o 
  -1   6  11       35.90       29.22      1.16 o 
   0   6  11       33.59       35.11      1.78 o 
   1   6  11        0.10       -1.01      1.01 o 
   2   6  11       18.81       18.89      1.85 o 
   3   6  11       12.64       15.19      1.36 o 
   4   6  11       20.38       21.76      2.30 o 
   5   6  11        6.74        5.50      1.10 o 
  -8   7  11        8.00        6.80      1.37 o 
  -7   7  11       17.63       12.68      1.40 o 
  -6   7  11      103.89      102.26      3.29 o 
  -5   7  11       23.94       23.36      1.34 o 
  -4   7  11       10.80        6.58      0.91 o 
  -3   7  11       38.77       32.47      1.75 o 
  -2   7  11       13.10       15.29      1.01 o 
  -1   7  11        1.27        0.55      0.69 o 
   0   7  11       53.75       48.59      1.47 o 
   1   7  11        0.68        0.58      1.01 o 
   2   7  11        0.50        0.11      1.05 o 
   3   7  11        5.50        7.71      2.12 o 
   4   7  11        2.37        1.35      1.20 o 
   5   7  11        1.25        5.22      2.16 o 
  -7   8  11        0.44        0.18      1.20 o 
  -6   8  11       38.40       47.40      1.97 o 
  -5   8  11        2.70        0.09      0.88 o 
  -4   8  11        0.43        0.33      0.79 o 
  -3   8  11       17.37       17.12      1.02 o 
  -2   8  11       51.63       42.73      1.39 o 
  -1   8  11        8.05        6.87      1.05 o 
   0   8  11        5.09        6.67      0.77 o 
   1   8  11        1.93        1.62      1.08 o 
   2   8  11        0.32       -0.78      1.06 o 
   3   8  11        2.50        3.13      1.20 o 
   4   8  11        1.08        2.08      1.27 o 
  -7   9  11        9.47       10.19      1.36 o 
  -6   9  11       44.47       55.07      2.25 o 
  -5   9  11       75.79       75.02      2.15 o 
  -4   9  11       10.76       10.41      1.01 o 
  -3   9  11      208.76      201.14      3.10 o 
  -2   9  11       39.34       40.19      1.40 o 
  -1   9  11      330.92      319.04      6.13 o 
   0   9  11       27.86       33.55      1.25 o 
   1   9  11       52.79       49.09      2.03 o 
   2   9  11        1.18        1.30      1.17 o 
   3   9  11        2.91        2.09      1.21 o 
   4   9  11        7.59        8.37      1.38 o 
  -7  10  11       35.55       35.72      2.00 o 
  -6  10  11       14.02       12.00      1.33 o 
  -5  10  11       61.81       57.41      2.03 o 
  -4  10  11       57.93       58.47      1.72 o 
  -3  10  11        2.41        3.06      0.85 o 
  -2  10  11       35.63       37.37      1.40 o 
  -1  10  11      123.30      123.13      2.00 o 
   0  10  11       29.22       30.31      1.18 o 
   1  10  11        0.89        1.06      1.15 o 
   2  10  11        0.28       -0.35      1.15 o 
   3  10  11        3.82        3.69      1.25 o 
   4  10  11        6.85       13.60      1.85 o 
  -7  11  11        1.52        1.17      1.24 o 
  -6  11  11        1.16        0.47      1.17 o 
  -5  11  11       25.89       28.89      3.02 o 
  -4  11  11       11.72        6.91      0.98 o 
  -3  11  11       39.30       44.05      1.55 o 
  -2  11  11      144.75      146.97      2.29 o 
  -1  11  11       54.53       42.09      1.44 o 
   0  11  11        7.16        3.87      1.21 o 
   1  11  11        5.18        6.75      1.30 o 
   2  11  11       24.45       26.69      1.90 o 
   3  11  11        0.08        1.71      1.85 o 
  -6  12  11       29.15       31.26      1.90 o 
  -5  12  11      232.31      252.44      3.90 o 
  -4  12  11       48.62       55.18      1.67 o 
  -3  12  11       14.32       10.62      1.00 o 
  -2  12  11       17.60       20.99      2.38 o 
  -1  12  11      114.69      117.60      2.12 o 
   0  12  11        2.11        0.40      1.21 o 
   1  12  11        4.83        4.33      1.34 o 
   2  12  11       75.49       87.23      2.63 o 
   3  12  11        0.64        0.32      1.36 o 
  -6  13  11        0.05        0.72      1.23 o 
  -5  13  11       59.28       65.19      2.43 o 
  -4  13  11       20.82       25.92      1.43 o 
  -3  13  11        5.96        2.97      0.90 o 
  -2  13  11       73.44       74.78      2.20 o 
  -1  13  11       15.67       12.83      1.41 o 
   0  13  11       49.65       46.74      3.02 o 
   1  13  11        2.62        1.01      1.25 o 
   2  13  11       88.55      106.30      3.29 o 
   3  13  11        0.06       -0.80      2.25 o 
  -5  14  11      154.10      186.14      3.40 o 
  -4  14  11       42.90       50.43      2.51 o 
  -3  14  11       51.84       50.51      1.67 o 
  -2  14  11        0.00       -0.20      0.85 o 
  -1  14  11       24.17       20.92      2.55 o 
   0  14  11       14.08       14.90      2.30 o 
   1  14  11        1.38        2.28      1.53 o 
   2  14  11       18.05       18.88      1.64 o 
  -5  15  11       68.90       91.22      3.87 o 
  -4  15  11        5.32        8.18      1.28 o 
  -3  15  11        0.00        0.74      0.94 o 
  -2  15  11        1.99        1.18      0.87 o 
  -1  15  11        5.44        3.20      0.96 o 
   0  15  11        0.00       -1.15      1.28 o 
   1  15  11        5.20        5.86      1.53 o 
  -4  16  11      103.39      121.11      4.23 o 
  -3  16  11        4.67        2.86      1.00 o 
  -2  16  11        1.49        1.00      0.92 o 
  -1  16  11        0.02       -0.02      0.88 o 
   0  16  11        0.41        0.21      1.34 o 
   1  16  11        0.00       -1.71      1.71 o 
  -2  17  11       23.44       21.79      2.34 o 
  -1  17  11        0.04        2.16      1.80 o 
  -7   0  12       22.68       22.33      2.16 o 
  -6   0  12       21.41       27.37      2.43 o 
  -5   0  12        3.73        3.69      1.44 o 
  -4   0  12        0.18        0.99      1.26 o 
  -3   0  12      603.64      622.23     13.60 o 
  -2   0  12       47.13       44.89      1.96 o 
  -1   0  12      931.72      950.14     10.94 o 
   0   0  12      112.27       96.45      2.29 o 
   1   0  12      130.37      123.19      2.57 o 
   2   0  12        0.64       -0.95      0.95 o 
   3   0  12        4.49        2.79      2.16 o 
   4   0  12        6.15        2.70      2.16 o 
  -7   1  12        8.07        4.64      1.27 o 
  -6   1  12       27.99       31.34      1.78 o 
  -5   1  12        0.43       -0.27      1.02 o 
  -4   1  12        0.03       -0.36      0.89 o 
  -3   1  12       27.18       32.42      1.47 o 
  -2   1  12        0.44        1.35      0.72 o 
  -1   1  12       15.77       14.92      1.74 o 
   0   1  12        0.79        1.96      0.70 o 
   1   1  12       38.13       39.57      1.21 o 
   2   1  12        1.19        2.37      0.70 o 
   3   1  12        1.15        1.28      0.89 o 
   4   1  12        0.40        0.34      1.50 o 
  -7   2  12      168.13      179.42      3.37 o 
  -6   2  12        1.32        0.42      1.11 o 
  -5   2  12       42.49       44.30      1.81 o 
  -4   2  12       11.37       10.83      1.00 o 
  -3   2  12       94.72      103.68      2.96 o 
  -2   2  12       47.27       52.90      1.54 o 
  -1   2  12       74.39       84.11      2.60 o 
   0   2  12       53.62       57.21      1.37 o 
   1   2  12        0.22       -0.67      0.67 o 
   2   2  12      138.96      149.65      2.57 o 
   3   2  12        7.54        5.44      1.01 o 
   4   2  12       16.38       16.02      1.91 o 
  -7   3  12        2.88        6.28      1.30 o 
  -6   3  12       65.35       69.91      4.77 o 
  -5   3  12        0.92        0.36      1.02 o 
  -4   3  12       59.86       74.79      1.96 o 
  -3   3  12       26.33       28.65      1.34 o 
  -2   3  12       15.30       19.61      2.08 o 
  -1   3  12      209.46      209.80      2.48 o 
   0   3  12        0.13       -0.41      0.71 o 
   1   3  12       16.76       15.15      0.96 o 
   2   3  12        5.91        5.65      1.00 o 
   3   3  12        4.65        3.64      0.98 o 
   4   3  12        8.19        7.40      1.07 o 
  -7   4  12        6.57        8.40      1.33 o 
  -6   4  12       48.79       51.72      2.07 o 
  -5   4  12       18.69       19.68      1.21 o 
  -4   4  12        1.34        2.31      1.11 o 
  -3   4  12        0.07       -0.22      0.82 o 
  -2   4  12        5.87        7.10      0.83 o 
  -1   4  12       22.86       20.66      1.56 o 
   0   4  12       45.61       49.07      1.36 o 
   1   4  12       46.13       49.68      1.75 o 
   2   4  12       24.33       31.87      1.63 o 
   3   4  12       35.90       39.07      1.80 o 
   4   4  12        4.28        9.14      1.14 o 
  -7   5  12       31.61       35.22      2.30 o 
  -6   5  12       10.69        8.33      1.24 o 
  -5   5  12       77.82       87.15      1.97 o 
  -4   5  12       42.12       50.36      1.66 o 
  -3   5  12       17.69       18.80      1.11 o 
  -2   5  12        0.92        1.11      0.79 o 
  -1   5  12       13.88       13.09      1.15 o 
   0   5  12       68.47       64.34      1.51 o 
   1   5  12       23.31       29.50      1.77 o 
   2   5  12       16.05       12.87      1.15 o 
   3   5  12        5.92        7.60      1.14 o 
  -7   6  12       15.41       15.99      1.43 o 
  -6   6  12        2.42        2.41      1.14 o 
  -5   6  12        0.19       -0.72      0.93 o 
  -4   6  12       27.70       28.68      1.45 o 
  -3   6  12        5.98        5.97      0.89 o 
  -2   6  12       13.57       11.10      0.92 o 
  -1   6  12       15.49       13.78      1.32 o 
   0   6  12       32.37       35.36      1.29 o 
   1   6  12       26.97       30.05      2.52 o 
   2   6  12       33.85       32.44      1.87 o 
   3   6  12      203.93      236.58      4.50 o 
  -6   7  12        8.01        6.79      1.27 o 
  -5   7  12       37.92       42.15      1.83 o 
  -4   7  12        0.98       -0.59      0.87 o 
  -3   7  12       29.31       30.58      1.43 o 
  -2   7  12       21.87       23.90      1.29 o 
  -1   7  12        5.88        6.00      1.14 o 
   0   7  12        4.39        5.42      1.23 o 
   1   7  12       47.40       44.84      2.34 o 
   2   7  12        0.16        0.09      1.26 o 
   3   7  12      106.41      152.09      4.05 o 
  -6   8  12        5.45        4.47      1.27 o 
  -5   8  12       10.16        9.00      1.27 o 
  -4   8  12       17.69       16.47      1.12 o 
  -3   8  12        7.97        9.28      0.96 o 
  -2   8  12       31.73       33.22      1.62 o 
  -1   8  12       46.60       47.10      1.45 o 
   0   8  12        5.31        4.31      1.31 o 
   1   8  12       21.46       20.72      4.68 o 
   2   8  12       55.26       68.07      2.70 o 
   3   8  12       92.92      116.95      3.06 o 
  -6   9  12        0.02       -1.18      1.18 o 
  -5   9  12       50.45       53.02      2.61 o 
  -4   9  12        2.64        2.59      0.95 o 
  -3   9  12        1.30        0.66      0.86 o 
  -2   9  12       34.16       42.08      1.62 o 
  -1   9  12      129.32      138.87      2.20 o 
   0   9  12        6.75        5.80      1.23 o 
   1   9  12       22.11       26.22      1.93 o 
   2   9  12        0.37       -0.27      1.20 o 
   3   9  12      100.41      121.29      3.69 o 
  -6  10  12        0.87       -0.36      1.15 o 
  -5  10  12       28.00       29.12      6.03 o 
  -4  10  12        7.70        3.95      0.98 o 
  -3  10  12       47.25       41.12      1.77 o 
  -2  10  12       19.72       13.39      1.09 o 
  -1  10  12       42.28       35.17      1.39 o 
   0  10  12        1.27        1.43      1.19 o 
   1  10  12        4.65        5.95      1.32 o 
   2  10  12       20.88       19.25      3.56 o 
  -5  11  12        2.10        1.80      2.34 o 
  -4  11  12        8.82       12.57      1.22 o 
  -3  11  12       55.93       59.13      2.12 o 
  -2  11  12        9.15        6.46      1.29 o 
  -1  11  12       76.52       85.67      4.10 o 
   0  11  12       96.78      110.14      2.89 o 
   1  11  12        1.54        2.46      1.30 o 
   2  11  12        1.15        1.46      1.36 o 
  -5  12  12      117.24      162.53      4.77 o 
  -4  12  12       61.64       62.11      2.12 o 
  -3  12  12       68.57       80.32      1.95 o 
  -2  12  12       68.50       65.67      2.36 o 
  -1  12  12       18.96       19.46      2.07 o 
   0  12  12       26.28       24.57      2.52 o 
   1  12  12       12.11       12.28      2.34 o 
  -4  13  12       25.15       24.06      2.39 o 
  -3  13  12        0.07        0.67      0.91 o 
  -2  13  12        2.55        0.87      0.90 o 
  -1  13  12       25.50       27.21      2.01 o 
   0  13  12        1.23        0.82      1.25 o 
   1  13  12       46.14       49.35      2.88 o 
  -3  14  12        0.63        1.53      1.80 o 
  -2  14  12        6.11        8.21      1.01 o 
  -1  14  12        0.52        0.18      2.39 o 
  -6   1  13        0.30        0.08      1.11 o 
  -5   1  13       19.39       11.22      1.27 o 
  -4   1  13       14.69        9.85      1.18 o 
  -3   1  13       48.67       44.14      1.58 o 
  -2   1  13        0.41        0.32      0.78 o 
  -1   1  13        0.44       -0.73      0.73 o 
   0   1  13       87.69      100.04      2.25 o 
   1   1  13       18.27       18.83      1.40 o 
   2   1  13       26.11       36.39      2.83 o 
  -6   2  13        3.02        2.39      1.18 o 
  -5   2  13       96.45      103.89      3.02 o 
  -4   2  13       12.93       10.76      1.18 o 
  -3   2  13      162.32      160.06      3.45 o 
  -2   2  13       14.21       14.66      1.03 o 
  -1   2  13       57.45       56.40      1.48 o 
   0   2  13        1.84        5.03      0.81 o 
   1   2  13       45.16       48.02      1.83 o 
   2   2  13       62.36       61.22      1.90 o 
  -6   3  13        5.33        3.54      1.18 o 
  -5   3  13       12.30       10.41      1.27 o 
  -4   3  13       88.04       93.66      2.08 o 
  -3   3  13       73.97       67.20      1.79 o 
  -2   3  13        0.41        1.99      0.83 o 
  -1   3  13        0.30        1.44      0.81 o 
   0   3  13        3.96        4.50      0.78 o 
   1   3  13       97.02      114.30      2.43 o 
   2   3  13       16.56       15.33      1.23 o 
  -6   4  13        6.74        5.76      1.80 o 
  -5   4  13       88.51       87.23      2.32 o 
  -4   4  13       28.85       23.67      1.84 o 
  -3   4  13       57.99       53.40      1.69 o 
  -2   4  13      107.23      117.23      3.27 o 
  -1   4  13        6.49        5.39      0.87 o 
   0   4  13      114.87      120.94      2.88 o 
   1   4  13       79.63       82.69      2.47 o 
   2   4  13       31.77       39.88      1.78 o 
  -5   5  13       57.72       66.38      2.13 o 
  -4   5  13       10.98       13.40      1.09 o 
  -3   5  13        6.56       11.28      1.06 o 
  -2   5  13       46.37       57.35      1.66 o 
  -1   5  13        5.76        7.31      0.88 o 
   0   5  13        0.38        0.02      1.80 o 
   1   5  13        0.01        0.39      1.17 o 
   2   5  13        3.68        4.56      1.26 o 
  -5   6  13       46.70       46.51      1.93 o 
  -4   6  13        0.57        0.49      0.94 o 
  -3   6  13       65.96       64.56      2.70 o 
  -2   6  13       56.74       69.61      1.74 o 
  -1   6  13        9.46        7.73      0.89 o 
   0   6  13       19.89       22.09      2.84 o 
   1   6  13       68.37       74.13      2.44 o 
  -5   7  13        3.79        1.63      1.17 o 
  -4   7  13       23.76       30.42      1.56 o 
  -3   7  13       19.60       20.06      1.22 o 
  -2   7  13        0.48       -0.32      0.83 o 
  -1   7  13       71.12       81.19      2.63 o 
   0   7  13        3.58        3.04      1.44 o 
   1   7  13       64.16       71.55      2.48 o 
  -4   8  13        0.90       -0.90      0.90 o 
  -3   8  13        4.88        6.70      0.99 o 
  -2   8  13        0.23        0.78      0.87 o 
  -1   8  13       24.41       31.60      2.25 o 
   0   8  13        2.26        2.73      1.21 o 
   1   8  13        1.85        1.65      1.28 o 
  -4   9  13        0.29       -0.92      0.92 o 
  -3   9  13       38.44       55.55      1.78 o 
  -2   9  13       13.84       20.02      1.87 o 
  -1   9  13        8.69       11.31      1.43 o 
   0   9  13        1.49        0.37      1.94 o 
  -3  10  13       21.61       20.72      1.29 o 
  -2  10  13       16.96       18.52      1.58 o 
  -1  10  13       22.77       22.81      4.19 o 
  -3   0  14       13.03       12.16      1.71 o 
  -2   0  14       58.07       75.00      2.51 o 
  -1   0  14      106.11      142.01      3.05 o 
  -3   1  14       16.66       21.71      1.47 o 
  -2   1  14       10.57       15.76      1.12 o 
  -1   1  14        0.62        2.24      0.86 o 
  -3   2  14       82.30       85.73      2.03 o 
  -2   2  14       22.83       23.66      1.46 o 
  -1   2  14       16.27       18.29      1.57 o 
  -3   3  14      184.35      213.41      5.04 o 
  -2   3  14        5.82        5.06      0.97 o 
  -1   3  14        1.48        0.72      1.44 o 
                                                 
